# Supplementary material for: Mediterranean isolation preconditioning the Earth System for late Miocene climate cooling
Source: Sci Rep. 2019 Mar 7;9:3795. doi: 10.1038/s41598-019-40208-2 (PMC6405769; doi:10.1038/s41598-019-40208-2)
Supplement: Supplementary file 1 — Supplementary Table 1 [file 41598_2019_40208_MOESM1_ESM.xlsx]

## Sheet: Sheet1
Age [Kyears]		depth [m]	Hsrc	width [m]		g'	Usrc		Ugeo	B	Bgeo	Bgeo^1/3	phi				alpha max	Kgeo	Xe	alpha	f
	holocene->	240	45	20021		0.0198	2		0.942857	1.782	0.594416	0.840808	0.108234
14999		999.895	187.48	499947		0.000308767	0.0311886		0.0441096	0.00180544	0.00167169	0.118682	0
14998		999.789	187.461	499895		0.000308821	0.031194		0.0441173	0.00180588	0.00167208	0.118691	0				0.012	0.2	100000	0.004	8.4e-05
14997		999.684	187.441	499842		0.000308876	0.0311996		0.0441251	0.00180633	0.00167249	0.118701	0
14996		999.579	187.421	499789		0.00030893	0.0312051		0.0441329	0.00180677	0.00167288	0.11871	0
14995		999.474	187.401	499737		0.000308984	0.0312105		0.0441406	0.00180721	0.00167328	0.11872	0
14994		999.368	187.382	499684		0.000309038	0.031216		0.0441483	0.00180765	0.00167368	0.118729	0
14993		999.263	187.362	499632		0.000309093	0.0312215		0.0441561	0.00180811	0.00167408	0.118739	0
14992		999.158	187.342	499579		0.000309147	0.031227		0.0441639	0.00180855	0.00167448	0.118748	0
14991		999.053	187.322	499526		0.000309201	0.0312324		0.0441716	0.00180899	0.00167487	0.118757	0
14990		998.947	187.303	499474		0.000309256	0.031238		0.0441794	0.00180944	0.00167528	0.118767	0
14989		998.842	187.283	499421		0.00030931	0.0312434		0.0441871	0.00180988	0.00167568	0.118776	0
14988		998.737	187.263	499368		0.000309364	0.0312489		0.0441949	0.00181033	0.00167607	0.118786	0
14987		998.632	187.243	499316		0.000309419	0.0312544		0.0442027	0.00181078	0.00167648	0.118795	0
14986		998.526	187.224	499263		0.000309473	0.0312599		0.0442104	0.00181122	0.00167687	0.118805	0
14985		998.421	187.204	499211		0.000309527	0.0312654		0.0442181	0.00181166	0.00167727	0.118814	0
14984		998.316	187.184	499158		0.000309582	0.0312709		0.044226	0.00181211	0.00167767	0.118824	0
14983		998.211	187.164	499105		0.000309636	0.0312764		0.0442337	0.00181255	0.00167807	0.118833	0
14982		998.105	187.145	499053		0.000309691	0.0312819		0.0442416	0.00181301	0.00167847	0.118842	0
14981		998	187.125	499000		0.000309745	0.0312874		0.0442493	0.00181345	0.00167887	0.118852	0
14980		997.895	187.105	498947		0.0003098	0.0312929		0.0442571	0.0018139	0.00167928	0.118861	0				Hsrc: height at source column; the ratio between sill depth and interface depth is assumed to be costant.
14979		997.789	187.086	498895		0.000309854	0.0312984		0.0442649	0.00181434	0.00167967	0.118871	0				Usrc: Velocity at the sill - estimated from relative g' compared to today. Modern velocity is ~1 m s^-1, and modern g' = 1.6 x 10^-3. Usrc=1*(g'/(g'_modern))
14978		997.684	187.066	498842		0.000309909	0.0313039		0.0442727	0.00181479	0.00168008	0.11888	0				Ugeo: Geostrophic velocity, calculated following Baringer and Price (1997). alpha = bottom gradient in degrees = 0.004; f = coriolis parameter = 0.000084; Ugeo=g'*alpha/f
14977		997.579	187.046	498789		0.000309963	0.0313094		0.0442804	0.00181524	0.00168047	0.11889	0				Bgeo: Geostrophic buoyancy flux, calculated as per Baringer and Price (1997), assuming the AIW / MOW interface is ~50% of the depth in the strait. Kgeo is the
14976		997.474	187.026	498737		0.000310018	0.0313149		0.0442883	0.00181569	0.00168088	0.118899	0				geostrophic Ekman number (usually 0.2, and it is assumed constant here); Xe is distance to the entrainment site = 100,000m; Bgeo=(depth*Usrc*g')/((1+2*Kgeo*x)/width)
14975		997.368	187.007	498684		0.000310072	0.0313204		0.044296	0.00181613	0.00168127	0.118908	0				Phi: entrainment parameter, or proportion of NACW in the plume. It varies between 0 and 1. Phi=1-(Bgeo^1/3)/Ugeo
14974		997.263	186.987	498632		0.000310127	0.031326		0.0443039	0.00181658	0.00168168	0.118918	0
14973		997.158	186.967	498579		0.000310181	0.0313314		0.0443116	0.00181702	0.00168207	0.118927	0
14972		997.053	186.947	498526		0.000310236	0.031337		0.0443194	0.00181748	0.00168248	0.118937	0
14971		996.947	186.928	498474		0.00031029	0.0313424		0.0443271	0.00181792	0.00168287	0.118946	0
14970		996.842	186.908	498421		0.000310345	0.031348		0.044335	0.00181837	0.00168328	0.118956	0
14969		996.737	186.888	498368		0.0003104	0.0313535		0.0443429	0.00181882	0.00168369	0.118965	0
14968		996.632	186.868	498316		0.000310454	0.031359		0.0443506	0.00181926	0.00168408	0.118975	0
14967		996.526	186.849	498263		0.000310509	0.0313645		0.0443584	0.00181971	0.00168449	0.118984	0
14966		996.421	186.829	498211		0.000310564	0.0313701		0.0443663	0.00182017	0.00168489	0.118994	0
14965		996.316	186.809	498158		0.000310618	0.0313756		0.044374	0.00182061	0.00168529	0.119003	0
14964		996.211	186.789	498105		0.000310673	0.0313811		0.0443819	0.00182106	0.00168569	0.119013	0
14963		996.105	186.77	498053		0.000310728	0.0313867		0.0443897	0.00182151	0.0016861	0.119022	0
14962		996	186.75	498000		0.000310783	0.0313922		0.0443976	0.00182196	0.0016865	0.119032	0
14961		995.895	186.73	497947		0.000310837	0.0313977		0.0444053	0.00182241	0.0016869	0.119041	0
14960		995.789	186.711	497895		0.000310892	0.0314032		0.0444131	0.00182286	0.0016873	0.11905	0
14959		995.684	186.691	497842		0.000310947	0.0314088		0.044421	0.00182331	0.00168771	0.11906	0
14958		995.579	186.671	497789		0.000311002	0.0314143		0.0444289	0.00182376	0.00168811	0.119069	0
14957		995.474	186.651	497737		0.000311057	0.0314199		0.0444367	0.00182421	0.00168852	0.119079	0
14956		995.368	186.632	497684		0.000311111	0.0314254		0.0444444	0.00182465	0.00168891	0.119088	0
14955		995.263	186.612	497632		0.000311166	0.0314309		0.0444523	0.00182511	0.00168932	0.119098	0
14954		995.158	186.592	497579		0.000311221	0.0314365		0.0444601	0.00182556	0.00168972	0.119107	0
14953		995.053	186.572	497526		0.000311276	0.031442		0.044468	0.00182601	0.00169013	0.119117	0
14952		994.947	186.553	497474		0.000311331	0.0314476		0.0444759	0.00182646	0.00169053	0.119126	0
14951		994.842	186.533	497421		0.000311386	0.0314531		0.0444837	0.00182692	0.00169094	0.119136	0
14950		994.737	186.513	497368		0.000311441	0.0314587		0.0444916	0.00182737	0.00169134	0.119145	0
14949		994.632	186.493	497316		0.000311496	0.0314642		0.0444994	0.00182782	0.00169175	0.119155	0
14948		994.526	186.474	497263		0.000311551	0.0314698		0.0445073	0.00182827	0.00169215	0.119164	0
14947		994.421	186.454	497211		0.000311606	0.0314754		0.0445151	0.00182872	0.00169256	0.119174	0
14946		994.316	186.434	497158		0.000311661	0.0314809		0.044523	0.00182918	0.00169296	0.119183	0
14945		994.211	186.414	497105		0.000311716	0.0314865		0.0445309	0.00182963	0.00169337	0.119193	0
14944		994.105	186.395	497053		0.000311771	0.031492		0.0445387	0.00183008	0.00169377	0.119202	0
14943		994	186.375	497000		0.000311826	0.0314976		0.0445466	0.00183053	0.00169418	0.119212	0
14942		993.895	186.355	496947		0.000311881	0.0315031		0.0445544	0.00183098	0.00169458	0.119221	0
14941		993.789	186.336	496895		0.000311936	0.0315087		0.0445623	0.00183143	0.00169499	0.119231	0
14940		993.684	186.316	496842		0.000311991	0.0315142		0.0445701	0.00183189	0.00169539	0.11924	0
14939		993.579	186.296	496789		0.000312046	0.0315198		0.044578	0.00183234	0.0016958	0.11925	0
14938		993.474	186.276	496737		0.000312101	0.0315254		0.0445859	0.00183279	0.0016962	0.119259	0
14937		993.368	186.257	496684		0.000312156	0.0315309		0.0445937	0.00183324	0.00169661	0.119269	0
14936		993.263	186.237	496632		0.000312211	0.0315365		0.0446016	0.00183369	0.00169701	0.119278	0
14935		993.158	186.217	496579		0.000312267	0.0315421		0.0446096	0.00183416	0.00169743	0.119288	0
14934		993.053	186.197	496526		0.000312322	0.0315477		0.0446174	0.00183461	0.00169783	0.119298	0
14933		992.947	186.178	496474		0.000312377	0.0315532		0.0446253	0.00183506	0.00169824	0.119307	0
14932		992.842	186.158	496421		0.000312432	0.0315588		0.0446331	0.00183551	0.00169864	0.119317	0
14931		992.737	186.138	496368		0.000312487	0.0315643		0.044641	0.00183596	0.00169905	0.119326	0
14930		992.632	186.118	496316		0.000312543	0.03157		0.044649	0.00183643	0.00169946	0.119336	0
14929		992.526	186.099	496263		0.000312598	0.0315756		0.0446569	0.00183688	0.00169987	0.119345	0
14928		992.421	186.079	496211		0.000312653	0.0315811		0.0446647	0.00183733	0.00170027	0.119355	0
14927		992.316	186.059	496158		0.000312708	0.0315867		0.0446726	0.00183778	0.00170067	0.119364	0
14926		992.211	186.039	496105		0.000312764	0.0315923		0.0446806	0.00183825	0.00170109	0.119374	0
14925		992.105	186.02	496053		0.000312819	0.0315979		0.0446884	0.0018387	0.00170149	0.119383	0
14924		992	186	496000		0.000312874	0.0316034		0.0446963	0.00183915	0.0017019	0.119393	0
14923		991.895	185.98	495947		0.00031293	0.0316091		0.0447043	0.00183961	0.00170231	0.119402	0
14922		991.789	185.961	495895		0.000312985	0.0316146		0.0447121	0.00184006	0.00170272	0.119412	0
14921		991.684	185.941	495842		0.00031304	0.0316202		0.04472	0.00184051	0.00170312	0.119421	0
14920		991.579	185.921	495789		0.000313096	0.0316259		0.044728	0.00184098	0.00170354	0.119431	0
14919		991.474	185.901	495737		0.000313151	0.0316314		0.0447359	0.00184143	0.00170394	0.11944	0
14918		991.368	185.882	495684		0.000313207	0.0316371		0.0447439	0.00184189	0.00170436	0.11945	0
14917		991.263	185.862	495632		0.000313262	0.0316426		0.0447517	0.00184234	0.00170476	0.11946	0
14916		991.158	185.842	495579		0.000313318	0.0316483		0.0447597	0.00184281	0.00170518	0.119469	0
14915		991.053	185.822	495526		0.000313373	0.0316538		0.0447676	0.00184326	0.00170558	0.119479	0
14914		990.947	185.803	495474		0.000313429	0.0316595		0.0447756	0.00184372	0.00170599	0.119488	0
14913		990.842	185.783	495421		0.000313484	0.0316651		0.0447834	0.00184417	0.0017064	0.119498	0
14912		990.737	185.763	495368		0.00031354	0.0316707		0.0447914	0.00184463	0.00170681	0.119508	0
14911		990.632	185.743	495316		0.000313595	0.0316763		0.0447993	0.00184509	0.00170722	0.119517	0
14910		990.526	185.724	495263		0.000313651	0.0316819		0.0448073	0.00184555	0.00170763	0.119527	0
14909		990.421	185.704	495211		0.000313706	0.0316875		0.0448151	0.001846	0.00170804	0.119536	0
14908		990.316	185.684	495158		0.000313762	0.0316931		0.0448231	0.00184646	0.00170845	0.119546	0
14907		990.211	185.664	495105		0.000313817	0.0316987		0.044831	0.00184691	0.00170885	0.119555	0
14906		990.105	185.645	495053		0.000313873	0.0317043		0.044839	0.00184738	0.00170927	0.119565	0
14905		990	185.625	495000		0.000313929	0.03171		0.044847	0.00184784	0.00170968	0.119574	0
14904		989.895	185.605	494947		0.000313984	0.0317156		0.0448549	0.00184829	0.00171009	0.119584	0
14903		989.789	185.586	494895		0.00031404	0.0317212		0.0448629	0.00184875	0.0017105	0.119594	0
14902		989.684	185.566	494842		0.000314096	0.0317269		0.0448709	0.00184922	0.00171092	0.119603	0
14901		989.579	185.546	494789		0.000314151	0.0317324		0.0448787	0.00184967	0.00171132	0.119613	0
14900		989.474	185.526	494737		0.000314207	0.0317381		0.0448867	0.00185013	0.00171173	0.119622	0
14899		989.368	185.507	494684		0.000314263	0.0317437		0.0448947	0.00185059	0.00171215	0.119632	0
14898		989.263	185.487	494632		0.000314319	0.0317494		0.0449027	0.00185105	0.00171256	0.119642	0
14897		989.158	185.467	494579		0.000314374	0.0317549		0.0449106	0.00185151	0.00171297	0.119651	0
14896		989.053	185.447	494526		0.00031443	0.0317606		0.0449186	0.00185197	0.00171338	0.119661	0
14895		988.947	185.428	494474		0.000314486	0.0317663		0.0449266	0.00185243	0.00171379	0.11967	0
14894		988.842	185.408	494421		0.000314542	0.0317719		0.0449346	0.00185289	0.00171421	0.11968	0
14893		988.737	185.388	494368		0.000314598	0.0317776		0.0449426	0.00185336	0.00171462	0.11969	0
14892		988.632	185.368	494316		0.000314653	0.0317831		0.0449504	0.00185381	0.00171503	0.119699	0
14891		988.526	185.349	494263		0.000314709	0.0317888		0.0449584	0.00185427	0.00171544	0.119709	0
14890		988.421	185.329	494211		0.000314765	0.0317944		0.0449664	0.00185473	0.00171585	0.119718	0
14889		988.316	185.309	494158		0.000314821	0.0318001		0.0449744	0.00185519	0.00171627	0.119728	0
14888		988.211	185.289	494105		0.000314877	0.0318058		0.0449824	0.00185566	0.00171668	0.119737	0
14887		988.105	185.27	494053		0.000314933	0.0318114		0.0449904	0.00185612	0.0017171	0.119747	0
14886		988	185.25	494000		0.000314989	0.0318171		0.0449984	0.00185658	0.00171751	0.119757	0
14885		987.895	185.23	493947		0.000315045	0.0318227		0.0450064	0.00185704	0.00171792	0.119766	0
14884		987.789	185.211	493895		0.000315101	0.0318284		0.0450144	0.00185751	0.00171834	0.119776	0
14883		987.684	185.191	493842		0.000315157	0.031834		0.0450224	0.00185797	0.00171875	0.119786	0
14882		987.579	185.171	493789		0.000315213	0.0318397		0.0450304	0.00185843	0.00171917	0.119795	0
14881		987.474	185.151	493737		0.000315269	0.0318454		0.0450384	0.00185889	0.00171958	0.119805	0
14880		987.368	185.132	493684		0.000315325	0.031851		0.0450464	0.00185935	0.00171999	0.119814	0
14879		987.263	185.112	493632		0.000315381	0.0318567		0.0450544	0.00185982	0.00172041	0.119824	0
14878		987.158	185.092	493579		0.000315437	0.0318623		0.0450624	0.00186028	0.00172082	0.119834	0
14877		987.053	185.072	493526		0.000315493	0.031868		0.0450704	0.00186074	0.00172124	0.119843	0
14876		986.947	185.053	493474		0.000315549	0.0318736		0.0450784	0.0018612	0.00172165	0.119853	0
14875		986.842	185.033	493421		0.000315605	0.0318793		0.0450864	0.00186166	0.00172206	0.119862	0
14874		986.737	185.013	493368		0.000315661	0.0318849		0.0450944	0.00186213	0.00172248	0.119872	0
14873		986.632	184.993	493316		0.000315717	0.0318906		0.0451024	0.00186259	0.00172289	0.119882	0
14872		986.526	184.974	493263		0.000315774	0.0318964		0.0451106	0.00186306	0.00172331	0.119891	0
14871		986.421	184.954	493211		0.00031583	0.031902		0.0451186	0.00186352	0.00172373	0.119901	0
14870		986.316	184.934	493158		0.000315886	0.0319077		0.0451266	0.00186399	0.00172414	0.119911	0
14869		986.211	184.914	493105		0.000315942	0.0319133		0.0451346	0.00186445	0.00172456	0.11992	0
14868		986.105	184.895	493053		0.000315998	0.031919		0.0451426	0.00186491	0.00172497	0.11993	0
14867		986	184.875	493000		0.000316055	0.0319247		0.0451507	0.00186538	0.00172539	0.11994	0
14866		985.895	184.855	492947		0.000316111	0.0319304		0.0451587	0.00186585	0.00172581	0.119949	0
14865		985.789	184.836	492895		0.000316167	0.0319361		0.0451667	0.00186631	0.00172622	0.119959	0
14864		985.684	184.816	492842		0.000316223	0.0319417		0.0451747	0.00186677	0.00172663	0.119968	0
14863		985.579	184.796	492789		0.00031628	0.0319475		0.0451829	0.00186724	0.00172706	0.119978	0
14862		985.474	184.776	492737		0.000316336	0.0319531		0.0451909	0.00186771	0.00172747	0.119988	0
14861		985.368	184.757	492684		0.000316392	0.0319588		0.0451989	0.00186817	0.00172788	0.119997	0
14860		985.263	184.737	492632		0.000316449	0.0319645		0.045207	0.00186864	0.00172831	0.120007	0
14859		985.158	184.717	492579		0.000316505	0.0319702		0.045215	0.0018691	0.00172872	0.120017	0
14858		985.053	184.697	492526		0.000316561	0.0319759		0.045223	0.00186956	0.00172913	0.120026	0
14857		984.947	184.678	492474		0.000316618	0.0319816		0.0452311	0.00187004	0.00172956	0.120036	0
14856		984.842	184.658	492421		0.000316674	0.0319873		0.0452391	0.0018705	0.00172997	0.120046	0
14855		984.737	184.638	492368		0.000316731	0.031993		0.0452473	0.00187097	0.0017304	0.120055	0
14854		984.632	184.618	492316		0.000316787	0.0319987		0.0452553	0.00187143	0.00173081	0.120065	0
14853		984.526	184.599	492263		0.000316844	0.0320044		0.0452634	0.00187191	0.00173123	0.120075	0
14852		984.421	184.579	492211		0.0003169	0.0320101		0.0452714	0.00187237	0.00173165	0.120084	0
14851		984.316	184.559	492158		0.000316957	0.0320159		0.0452796	0.00187284	0.00173207	0.120094	0
14850		984.211	184.539	492105		0.000317013	0.0320215		0.0452876	0.0018733	0.00173248	0.120104	0
14849		984.105	184.52	492053		0.00031707	0.0320273		0.0452957	0.00187378	0.00173291	0.120113	0
14848		984	184.5	492000		0.000317126	0.0320329		0.0453037	0.00187424	0.00173332	0.120123	0
14847		983.895	184.48	491947		0.000317183	0.0320387		0.0453119	0.00187471	0.00173374	0.120133	0
14846		983.789	184.461	491895		0.000317239	0.0320443		0.0453199	0.00187517	0.00173415	0.120142	0
14845		983.684	184.441	491842		0.000317296	0.0320501		0.045328	0.00187565	0.00173458	0.120152	0
14844		983.579	184.421	491789		0.000317352	0.0320558		0.045336	0.00187611	0.00173499	0.120162	0
14843		983.474	184.401	491737		0.000317409	0.0320615		0.0453441	0.00187658	0.00173541	0.120171	0
14842		983.368	184.382	491684		0.000317466	0.0320673		0.0453523	0.00187705	0.00173584	0.120181	0
14841		983.263	184.362	491632		0.000317522	0.0320729		0.0453603	0.00187752	0.00173625	0.120191	0
14840		983.158	184.342	491579		0.000317579	0.0320787		0.0453684	0.00187799	0.00173667	0.1202	0
14839		983.053	184.322	491526		0.000317636	0.0320844		0.0453766	0.00187846	0.0017371	0.12021	0
14838		982.947	184.303	491474		0.000317692	0.0320901		0.0453846	0.00187892	0.00173751	0.12022	0
14837		982.842	184.283	491421		0.000317749	0.0320959		0.0453927	0.0018794	0.00173793	0.12023	0
14836		982.737	184.263	491368		0.000317806	0.0321016		0.0454009	0.00187987	0.00173836	0.120239	0
14835		982.632	184.243	491316		0.000317863	0.0321074		0.045409	0.00188034	0.00173878	0.120249	0
14834		982.526	184.224	491263		0.000317919	0.032113		0.045417	0.0018808	0.00173919	0.120259	0
14833		982.421	184.204	491211		0.000317976	0.0321188		0.0454251	0.00188128	0.00173962	0.120268	0
14832		982.316	184.184	491158		0.000318033	0.0321245		0.0454333	0.00188175	0.00174004	0.120278	0
14831		982.211	184.164	491105		0.00031809	0.0321303		0.0454414	0.00188222	0.00174046	0.120288	0
14830		982.105	184.145	491053		0.000318147	0.0321361		0.0454496	0.00188269	0.00174089	0.120298	0
14829		982	184.125	491000		0.000318204	0.0321418		0.0454577	0.00188317	0.00174131	0.120307	0
14828		981.895	184.105	490947		0.00031826	0.0321475		0.0454657	0.00188363	0.00174172	0.120317	0
14827		981.789	184.086	490895		0.000318317	0.0321532		0.0454739	0.0018841	0.00174214	0.120327	0
14826		981.684	184.066	490842		0.000318374	0.032159		0.045482	0.00188457	0.00174257	0.120336	0
14825		981.579	184.046	490789		0.000318431	0.0321647		0.0454901	0.00188505	0.00174299	0.120346	0
14824		981.474	184.026	490737		0.000318488	0.0321705		0.0454983	0.00188552	0.00174341	0.120356	0
14823		981.368	184.007	490684		0.000318545	0.0321763		0.0455064	0.00188599	0.00174384	0.120365	0
14822		981.263	183.987	490632		0.000318602	0.032182		0.0455146	0.00188646	0.00174426	0.120375	0
14821		981.158	183.967	490579		0.000318659	0.0321878		0.0455227	0.00188694	0.00174468	0.120385	0
14820		981.053	183.947	490526		0.000318716	0.0321935		0.0455309	0.00188741	0.0017451	0.120395	0
14819		980.947	183.928	490474		0.000318773	0.0321993		0.045539	0.00188788	0.00174553	0.120404	0
14818		980.842	183.908	490421		0.00031883	0.0322051		0.0455471	0.00188835	0.00174595	0.120414	0
14817		980.737	183.888	490368		0.000318887	0.0322108		0.0455553	0.00188883	0.00174637	0.120424	0
14816		980.632	183.868	490316		0.000318944	0.0322166		0.0455634	0.0018893	0.0017468	0.120434	0
14815		980.526	183.849	490263		0.000319001	0.0322223		0.0455716	0.00188977	0.00174722	0.120443	0
14814		980.421	183.829	490211		0.000319058	0.0322281		0.0455797	0.00189024	0.00174764	0.120453	0
14813		980.316	183.809	490158		0.000319115	0.0322338		0.0455879	0.00189072	0.00174806	0.120463	0
14812		980.211	183.789	490105		0.000319172	0.0322396		0.045596	0.00189119	0.00174849	0.120472	0
14811		980.105	183.77	490053		0.00031923	0.0322455		0.0456043	0.00189167	0.00174892	0.120482	0
14810		980	183.75	490000		0.000319287	0.0322512		0.0456124	0.00189215	0.00174934	0.120492	0
14809		979.895	183.73	489947		0.000319344	0.032257		0.0456206	0.00189262	0.00174976	0.120502	0
14808		979.789	183.711	489895		0.000319401	0.0322627		0.0456287	0.00189309	0.00175019	0.120511	0
14807		979.684	183.691	489842		0.000319458	0.0322685		0.0456369	0.00189356	0.00175061	0.120521	0
14806		979.579	183.671	489789		0.000319516	0.0322743		0.0456451	0.00189405	0.00175104	0.120531	0
14805		979.474	183.651	489737		0.000319573	0.0322801		0.0456533	0.00189452	0.00175147	0.120541	0
14804		979.368	183.632	489684		0.00031963	0.0322859		0.0456614	0.00189499	0.00175189	0.12055	0
14803		979.263	183.612	489632		0.000319687	0.0322916		0.0456696	0.00189546	0.00175231	0.12056	0
14802		979.158	183.592	489579		0.000319745	0.0322975		0.0456779	0.00189595	0.00175274	0.12057	0
14801		979.053	183.572	489526		0.000319802	0.0323032		0.045686	0.00189642	0.00175317	0.12058	0
14800		978.947	183.553	489474		0.000319859	0.032309		0.0456941	0.00189689	0.00175359	0.120589	0
14799		978.842	183.533	489421		0.000319917	0.0323148		0.0457024	0.00189738	0.00175402	0.120599	0
14798		978.737	183.513	489368		0.000319974	0.0323206		0.0457106	0.00189785	0.00175444	0.120609	0
14797		978.632	183.493	489316		0.000320031	0.0323264		0.0457187	0.00189832	0.00175487	0.120619	0
14796		978.526	183.474	489263		0.000320089	0.0323322		0.045727	0.0018988	0.0017553	0.120629	0
14795		978.421	183.454	489211		0.000320146	0.032338		0.0457351	0.00189928	0.00175572	0.120638	0
14794		978.316	183.434	489158		0.000320204	0.0323438		0.0457434	0.00189976	0.00175615	0.120648	0
14793		978.211	183.414	489105		0.000320261	0.0323496		0.0457516	0.00190023	0.00175658	0.120658	0
14792		978.105	183.395	489053		0.000320318	0.0323554		0.0457597	0.0019007	0.001757	0.120668	0
14791		978	183.375	489000		0.000320376	0.0323612		0.045768	0.00190119	0.00175743	0.120677	0
14790		977.895	183.355	488947		0.000320433	0.032367		0.0457761	0.00190166	0.00175785	0.120687	0
14789		977.789	183.336	488895		0.000320491	0.0323728		0.0457844	0.00190214	0.00175828	0.120697	0
14788		977.684	183.316	488842		0.000320548	0.0323786		0.0457926	0.00190261	0.00175871	0.120707	0
14787		977.579	183.296	488789		0.000320606	0.0323844		0.0458009	0.0019031	0.00175914	0.120717	0
14786		977.474	183.276	488737		0.000320664	0.0323903		0.0458091	0.00190358	0.00175957	0.120726	0
14785		977.368	183.257	488684		0.000320721	0.0323961		0.0458173	0.00190405	0.00175999	0.120736	0
14784		977.263	183.237	488632		0.000320779	0.0324019		0.0458256	0.00190454	0.00176043	0.120746	0
14783		977.158	183.217	488579		0.000320836	0.0324077		0.0458337	0.00190501	0.00176085	0.120756	0
14782		977.053	183.197	488526		0.000320894	0.0324135		0.045842	0.00190549	0.00176128	0.120765	0
14781		976.947	183.178	488474		0.000320952	0.0324194		0.0458503	0.00190598	0.00176171	0.120775	0
14780		976.842	183.158	488421		0.000321009	0.0324252		0.0458584	0.00190645	0.00176213	0.120785	0
14779		976.737	183.138	488368		0.000321067	0.032431		0.0458667	0.00190693	0.00176257	0.120795	0
14778		976.632	183.118	488316		0.000321125	0.0324369		0.045875	0.00190741	0.001763	0.120805	0
14777		976.526	183.099	488263		0.000321182	0.0324426		0.0458831	0.00190789	0.00176342	0.120814	0
14776		976.421	183.079	488211		0.00032124	0.0324485		0.0458914	0.00190837	0.00176385	0.120824	0
14775		976.316	183.059	488158		0.000321298	0.0324543		0.0458997	0.00190885	0.00176429	0.120834	0
14774		976.211	183.039	488105		0.000321356	0.0324602		0.045908	0.00190934	0.00176472	0.120844	0
14773		976.105	183.02	488053		0.000321413	0.032466		0.0459161	0.00190981	0.00176514	0.120854	0
14772		976	183	488000		0.000321471	0.0324718		0.0459244	0.00191029	0.00176557	0.120863	0
14771		975.895	182.98	487947		0.000321529	0.0324777		0.0459327	0.00191077	0.001766	0.120873	0
14770		975.789	182.961	487895		0.000321587	0.0324835		0.045941	0.00191126	0.00176644	0.120883	0
14769		975.684	182.941	487842		0.000321645	0.0324894		0.0459493	0.00191174	0.00176687	0.120893	0
14768		975.579	182.921	487789		0.000321702	0.0324952		0.0459574	0.00191221	0.00176729	0.120903	0
14767		975.474	182.901	487737		0.00032176	0.032501		0.0459657	0.0019127	0.00176772	0.120913	0
14766		975.368	182.882	487684		0.000321818	0.0325069		0.045974	0.00191318	0.00176815	0.120922	0
14765		975.263	182.862	487632		0.000321876	0.0325127		0.0459823	0.00191366	0.00176859	0.120932	0
14764		975.158	182.842	487579		0.000321934	0.0325186		0.0459906	0.00191414	0.00176902	0.120942	0
14763		975.053	182.822	487526		0.000321992	0.0325244		0.0459989	0.00191463	0.00176945	0.120952	0
14762		974.947	182.803	487474		0.00032205	0.0325303		0.0460071	0.00191511	0.00176988	0.120962	0
14761		974.842	182.783	487421		0.000322108	0.0325362		0.0460154	0.00191559	0.00177031	0.120972	0
14760		974.737	182.763	487368		0.000322166	0.032542		0.0460237	0.00191608	0.00177075	0.120981	0
14759		974.632	182.743	487316		0.000322224	0.0325479		0.046032	0.00191656	0.00177118	0.120991	0
14758		974.526	182.724	487263		0.000322282	0.0325537		0.0460403	0.00191704	0.00177161	0.121001	0
14757		974.421	182.704	487211		0.00032234	0.0325596		0.0460486	0.00191753	0.00177204	0.121011	0
14756		974.316	182.684	487158		0.000322398	0.0325655		0.0460569	0.00191801	0.00177247	0.121021	0
14755		974.211	182.664	487105		0.000322456	0.0325713		0.0460651	0.00191849	0.0017729	0.121031	0
14754		974.105	182.645	487053		0.000322514	0.0325772		0.0460734	0.00191897	0.00177334	0.12104	0
14753		974	182.625	487000		0.000322572	0.032583		0.0460817	0.00191946	0.00177377	0.12105	0
14752		973.895	182.605	486947		0.00032263	0.0325889		0.04609	0.00191994	0.0017742	0.12106	0
14751		973.789	182.586	486895		0.000322688	0.0325947		0.0460983	0.00192042	0.00177463	0.12107	0
14750		973.684	182.566	486842		0.000322747	0.0326007		0.0461067	0.00192092	0.00177507	0.12108	0
14749		973.579	182.546	486789		0.000322805	0.0326066		0.046115	0.0019214	0.0017755	0.12109	0
14748		973.474	182.526	486737		0.000322863	0.0326124		0.0461233	0.00192188	0.00177594	0.1211	0
14747		973.368	182.507	486684		0.000322921	0.0326183		0.0461316	0.00192237	0.00177637	0.121109	0
14746		973.263	182.487	486632		0.000322979	0.0326241		0.0461399	0.00192285	0.0017768	0.121119	0
14745		973.158	182.467	486579		0.000323038	0.0326301		0.0461483	0.00192334	0.00177724	0.121129	0
14744		973.053	182.447	486526		0.000323096	0.032636		0.0461566	0.00192383	0.00177767	0.121139	0
14743		972.947	182.428	486474		0.000323154	0.0326418		0.0461649	0.00192431	0.0017781	0.121149	0
14742		972.842	182.408	486421		0.000323212	0.0326477		0.0461731	0.00192479	0.00177854	0.121159	0
14741		972.737	182.388	486368		0.000323271	0.0326536		0.0461816	0.00192528	0.00177898	0.121169	0
14740		972.632	182.368	486316		0.000323329	0.0326595		0.0461899	0.00192577	0.00177941	0.121178	0
14739		972.526	182.349	486263		0.000323387	0.0326654		0.0461981	0.00192625	0.00177984	0.121188	0
14738		972.421	182.329	486211		0.000323446	0.0326713		0.0462066	0.00192674	0.00178028	0.121198	0
14737		972.316	182.309	486158		0.000323504	0.0326772		0.0462149	0.00192723	0.00178071	0.121208	0
14736		972.211	182.289	486105		0.000323563	0.0326831		0.0462233	0.00192772	0.00178116	0.121218	0
14735		972.105	182.27	486053		0.000323621	0.032689		0.0462316	0.0019282	0.00178159	0.121228	0
14734		972	182.25	486000		0.000323679	0.0326948		0.0462399	0.00192869	0.00178202	0.121238	0
14733		971.895	182.23	485947		0.000323738	0.0327008		0.0462483	0.00192918	0.00178246	0.121248	0
14732		971.789	182.211	485895		0.000323796	0.0327067		0.0462566	0.00192966	0.00178289	0.121257	0
14731		971.684	182.191	485842		0.000323855	0.0327126		0.046265	0.00193016	0.00178333	0.121267	0
14730		971.579	182.171	485789		0.000323913	0.0327185		0.0462733	0.00193064	0.00178376	0.121277	0
14729		971.474	182.151	485737		0.000323972	0.0327244		0.0462817	0.00193113	0.0017842	0.121287	0
14728		971.368	182.132	485684		0.00032403	0.0327303		0.04629	0.00193161	0.00178464	0.121297	0
14727		971.263	182.112	485632		0.000324089	0.0327363		0.0462984	0.00193211	0.00178508	0.121307	0
14726		971.158	182.092	485579		0.000324147	0.0327421		0.0463067	0.00193259	0.00178551	0.121317	0
14725		971.053	182.072	485526		0.000324206	0.0327481		0.0463151	0.00193308	0.00178595	0.121327	0
14724		970.947	182.053	485474		0.000324265	0.032754		0.0463236	0.00193358	0.00178639	0.121337	0
14723		970.842	182.033	485421		0.000324323	0.0327599		0.0463319	0.00193406	0.00178682	0.121346	0
14722		970.737	182.013	485368		0.000324382	0.0327659		0.0463403	0.00193456	0.00178726	0.121356	0
14721		970.632	181.993	485316		0.00032444	0.0327717		0.0463486	0.00193504	0.00178769	0.121366	0
14720		970.526	181.974	485263		0.000324499	0.0327777		0.046357	0.00193553	0.00178814	0.121376	0
14719		970.421	181.954	485211		0.000324558	0.0327836		0.0463654	0.00193602	0.00178858	0.121386	0
14718		970.316	181.934	485158		0.000324616	0.0327895		0.0463737	0.00193651	0.00178901	0.121396	0
14717		970.211	181.914	485105		0.000324675	0.0327955		0.0463821	0.001937	0.00178945	0.121406	0
14716		970.105	181.895	485053		0.000324734	0.0328014		0.0463906	0.00193749	0.00178989	0.121416	0
14715		970	181.875	485000		0.000324793	0.0328074		0.046399	0.00193799	0.00179033	0.121426	0
14714		969.895	181.855	484947		0.000324851	0.0328132		0.0464073	0.00193847	0.00179076	0.121436	0
14713		969.789	181.836	484895		0.00032491	0.0328192		0.0464157	0.00193896	0.0017912	0.121446	0
14712		969.684	181.816	484842		0.000324969	0.0328252		0.0464241	0.00193946	0.00179164	0.121456	0
14711		969.579	181.796	484789		0.000325028	0.0328311		0.0464326	0.00193995	0.00179209	0.121466	0
14710		969.474	181.776	484737		0.000325087	0.0328371		0.046441	0.00194044	0.00179253	0.121475	0
14709		969.368	181.757	484684		0.000325146	0.032843		0.0464494	0.00194094	0.00179297	0.121485	0
14708		969.263	181.737	484632		0.000325204	0.0328489		0.0464577	0.00194142	0.0017934	0.121495	0
14707		969.158	181.717	484579		0.000325263	0.0328548		0.0464661	0.00194191	0.00179384	0.121505	0
14706		969.053	181.697	484526		0.000325322	0.0328608		0.0464746	0.00194241	0.00179428	0.121515	0
14705		968.947	181.678	484474		0.000325381	0.0328668		0.046483	0.0019429	0.00179472	0.121525	0
14704		968.842	181.658	484421		0.00032544	0.0328727		0.0464914	0.00194339	0.00179516	0.121535	0
14703		968.737	181.638	484368		0.000325499	0.0328787		0.0464999	0.00194389	0.0017956	0.121545	0
14702		968.632	181.618	484316		0.000325558	0.0328846		0.0465083	0.00194438	0.00179604	0.121555	0
14701		968.526	181.599	484263		0.000325617	0.0328906		0.0465167	0.00194487	0.00179649	0.121565	0
14700		968.421	181.579	484211		0.000325676	0.0328966		0.0465251	0.00194537	0.00179693	0.121575	0
14699		968.316	181.559	484158		0.000325735	0.0329025		0.0465336	0.00194586	0.00179737	0.121585	0
14698		968.211	181.539	484105		0.000325794	0.0329085		0.046542	0.00194635	0.00179781	0.121595	0
14697		968.105	181.52	484053		0.000325853	0.0329144		0.0465504	0.00194685	0.00179825	0.121605	0
14696		968	181.5	484000		0.000325912	0.0329204		0.0465589	0.00194734	0.00179869	0.121615	0
14695		967.895	181.48	483947		0.000325971	0.0329264		0.0465673	0.00194783	0.00179913	0.121624	0
14694		967.789	181.461	483895		0.00032603	0.0329323		0.0465757	0.00194833	0.00179957	0.121634	0
14693		967.684	181.441	483842		0.000326089	0.0329383		0.0465841	0.00194882	0.00180001	0.121644	0
14692		967.579	181.421	483789		0.000326149	0.0329443		0.0465927	0.00194933	0.00180046	0.121654	0
14691		967.474	181.401	483737		0.000326208	0.0329503		0.0466011	0.00194982	0.0018009	0.121664	0
14690		967.368	181.382	483684		0.000326267	0.0329563		0.0466096	0.00195031	0.00180134	0.121674	0
14689		967.263	181.362	483632		0.000326326	0.0329622		0.046618	0.00195081	0.00180178	0.121684	0
14688		967.158	181.342	483579		0.000326385	0.0329682		0.0466264	0.0019513	0.00180223	0.121694	0
14687		967.053	181.322	483526		0.000326445	0.0329742		0.046635	0.0019518	0.00180268	0.121704	0
14686		966.947	181.303	483474		0.000326504	0.0329802		0.0466434	0.0019523	0.00180312	0.121714	0
14685		966.842	181.283	483421		0.000326563	0.0329862		0.0466519	0.00195279	0.00180356	0.121724	0
14684		966.737	181.263	483368		0.000326622	0.0329921		0.0466603	0.00195328	0.001804	0.121734	0
14683		966.632	181.243	483316		0.000326682	0.0329982		0.0466689	0.00195379	0.00180445	0.121744	0
14682		966.526	181.224	483263		0.000326741	0.0330041		0.0466773	0.00195428	0.00180489	0.121754	0
14681		966.421	181.204	483211		0.0003268	0.0330101		0.0466857	0.00195477	0.00180533	0.121764	0
14680		966.316	181.184	483158		0.00032686	0.0330162		0.0466943	0.00195528	0.00180578	0.121774	0
14679		966.211	181.164	483105		0.000326919	0.0330221		0.0467027	0.00195577	0.00180622	0.121784	0
14678		966.105	181.145	483053		0.000326978	0.0330281		0.0467111	0.00195626	0.00180666	0.121794	0
14677		966	181.125	483000		0.000327038	0.0330341		0.0467197	0.00195677	0.00180711	0.121804	0
14676		965.895	181.105	482947		0.000327097	0.0330401		0.0467281	0.00195726	0.00180755	0.121814	0
14675		965.789	181.086	482895		0.000327157	0.0330462		0.0467367	0.00195777	0.001808	0.121824	0
14674		965.684	181.066	482842		0.000327216	0.0330521		0.0467451	0.00195826	0.00180844	0.121834	0
14673		965.579	181.046	482789		0.000327275	0.0330581		0.0467536	0.00195875	0.00180888	0.121844	0
14672		965.474	181.026	482737		0.000327335	0.0330641		0.0467621	0.00195926	0.00180933	0.121854	0
14671		965.368	181.007	482684		0.000327394	0.0330701		0.0467706	0.00195975	0.00180977	0.121864	0
14670		965.263	180.987	482632		0.000327454	0.0330762		0.0467791	0.00196025	0.00181022	0.121874	0
14669		965.158	180.967	482579		0.000327514	0.0330822		0.0467877	0.00196076	0.00181068	0.121884	0
14668		965.053	180.947	482526		0.000327573	0.0330882		0.0467961	0.00196125	0.00181112	0.121894	0
14667		964.947	180.928	482474		0.000327633	0.0330942		0.0468047	0.00196176	0.00181157	0.121904	0
14666		964.842	180.908	482421		0.000327692	0.0331002		0.0468131	0.00196225	0.00181201	0.121914	0
14665		964.737	180.888	482368		0.000327752	0.0331063		0.0468217	0.00196275	0.00181246	0.121924	0
14664		964.632	180.868	482316		0.000327811	0.0331122		0.0468301	0.00196325	0.0018129	0.121934	0
14663		964.526	180.849	482263		0.000327871	0.0331183		0.0468387	0.00196375	0.00181335	0.121944	0
14662		964.421	180.829	482211		0.000327931	0.0331243		0.0468473	0.00196425	0.0018138	0.121954	0
14661		964.316	180.809	482158		0.00032799	0.0331303		0.0468557	0.00196475	0.00181424	0.121964	0
14660		964.211	180.789	482105		0.00032805	0.0331364		0.0468643	0.00196525	0.00181469	0.121974	0
14659		964.105	180.77	482053		0.00032811	0.0331424		0.0468729	0.00196576	0.00181514	0.121984	0
14658		964	180.75	482000		0.00032817	0.0331485		0.0468814	0.00196626	0.00181559	0.121994	0
14657		963.895	180.73	481947		0.000328229	0.0331544		0.0468899	0.00196675	0.00181603	0.122004	0
14656		963.789	180.711	481895		0.000328289	0.0331605		0.0468984	0.00196726	0.00181648	0.122014	0
14655		963.684	180.691	481842		0.000328349	0.0331666		0.046907	0.00196776	0.00181693	0.122024	0
14654		963.579	180.671	481789		0.000328409	0.0331726		0.0469156	0.00196826	0.00181738	0.122034	0
14653		963.474	180.651	481737		0.000328468	0.0331786		0.046924	0.00196876	0.00181782	0.122044	0
14652		963.368	180.632	481684		0.000328528	0.0331846		0.0469326	0.00196926	0.00181827	0.122054	0
14651		963.263	180.612	481632		0.000328588	0.0331907		0.0469411	0.00196977	0.00181872	0.122064	0
14650		963.158	180.592	481579		0.000328648	0.0331968		0.0469497	0.00197027	0.00181917	0.122074	0
14649		963.053	180.572	481526		0.000328708	0.0332028		0.0469583	0.00197077	0.00181962	0.122084	0
14648		962.947	180.553	481474		0.000328768	0.0332089		0.0469669	0.00197128	0.00182007	0.122094	0
14647		962.842	180.533	481421		0.000328828	0.0332149		0.0469754	0.00197178	0.00182052	0.122105	0
14646		962.737	180.513	481368		0.000328888	0.033221		0.046984	0.00197229	0.00182097	0.122115	0
14645		962.632	180.493	481316		0.000328948	0.0332271		0.0469926	0.00197279	0.00182142	0.122125	0
14644		962.526	180.474	481263		0.000329008	0.0332331		0.0470011	0.00197329	0.00182187	0.122135	0
14643		962.421	180.454	481211		0.000329068	0.0332392		0.0470097	0.0019738	0.00182232	0.122145	0
14642		962.316	180.434	481158		0.000329128	0.0332453		0.0470183	0.0019743	0.00182277	0.122155	0
14641		962.211	180.414	481105		0.000329188	0.0332513		0.0470269	0.0019748	0.00182322	0.122165	0
14640		962.105	180.395	481053		0.000329248	0.0332574		0.0470354	0.00197531	0.00182367	0.122175	0
14639		962	180.375	481000		0.000329308	0.0332634		0.047044	0.00197581	0.00182412	0.122185	0
14638		961.895	180.355	480947		0.000329368	0.0332695		0.0470526	0.00197632	0.00182457	0.122195	0
14637		961.789	180.336	480895		0.000329428	0.0332756		0.0470611	0.00197682	0.00182502	0.122205	0
14636		961.684	180.316	480842		0.000329488	0.0332816		0.0470697	0.00197732	0.00182547	0.122215	0
14635		961.579	180.296	480789		0.000329548	0.0332877		0.0470783	0.00197783	0.00182592	0.122225	0
14634		961.474	180.276	480737		0.000329608	0.0332937		0.0470869	0.00197833	0.00182637	0.122235	0
14633		961.368	180.257	480684		0.000329668	0.0332998		0.0470954	0.00197883	0.00182682	0.122245	0
14632		961.263	180.237	480632		0.000329729	0.033306		0.0471041	0.00197935	0.00182728	0.122255	0
14631		961.158	180.217	480579		0.000329789	0.033312		0.0471127	0.00197985	0.00182773	0.122265	0
14630		961.053	180.197	480526		0.000329849	0.0333181		0.0471213	0.00198036	0.00182818	0.122275	0
14629		960.947	180.178	480474		0.000329909	0.0333241		0.0471299	0.00198086	0.00182863	0.122285	0
14628		960.842	180.158	480421		0.000329969	0.0333302		0.0471384	0.00198136	0.00182908	0.122296	0
14627		960.737	180.138	480368		0.00033003	0.0333364		0.0471471	0.00198188	0.00182954	0.122306	0
14626		960.632	180.118	480316		0.00033009	0.0333424		0.0471557	0.00198238	0.00182999	0.122316	0
14625		960.526	180.099	480263		0.00033015	0.0333485		0.0471643	0.00198289	0.00183043	0.122326	0
14624		960.421	180.079	480211		0.000330211	0.0333546		0.047173	0.0019834	0.00183089	0.122336	0
14623		960.316	180.059	480158		0.000330271	0.0333607		0.0471816	0.00198391	0.00183134	0.122346	0
14622		960.211	180.039	480105		0.000330331	0.0333668		0.0471901	0.00198441	0.00183179	0.122356	0
14621		960.105	180.02	480053		0.000330392	0.0333729		0.0471989	0.00198492	0.00183225	0.122366	0
14620		960	180	480000		0.000330452	0.033379		0.0472074	0.00198543	0.0018327	0.122376	0
14619		959.895	179.98	479947		0.000330513	0.0333852		0.0472161	0.00198594	0.00183316	0.122387	0
14618		959.789	179.961	479895		0.000330573	0.0333912		0.0472247	0.00198645	0.00183361	0.122397	0
14617		959.684	179.941	479842		0.000330633	0.0333973		0.0472333	0.00198695	0.00183406	0.122407	0
14616		959.579	179.921	479789		0.000330694	0.0334034		0.047242	0.00198746	0.00183452	0.122417	0
14615		959.474	179.901	479737		0.000330754	0.0334095		0.0472506	0.00198797	0.00183497	0.122427	0
14614		959.368	179.882	479684		0.000330815	0.0334157		0.0472593	0.00198848	0.00183543	0.122437	0
14613		959.263	179.862	479632		0.000330875	0.0334217		0.0472679	0.00198899	0.00183588	0.122447	0
14612		959.158	179.842	479579		0.000330936	0.0334279		0.0472766	0.0019895	0.00183634	0.122457	0
14611		959.053	179.822	479526		0.000330996	0.0334339		0.0472851	0.00199	0.00183679	0.122467	0
14610		958.947	179.803	479474		0.000331057	0.0334401		0.0472939	0.00199052	0.00183725	0.122477	0
14609		958.842	179.783	479421		0.000331118	0.0334463		0.0473026	0.00199103	0.00183771	0.122488	0
14608		958.737	179.763	479368		0.000331178	0.0334523		0.0473111	0.00199154	0.00183816	0.122498	0
14607		958.632	179.743	479316		0.000331239	0.0334585		0.0473199	0.00199205	0.00183862	0.122508	0
14606		958.526	179.724	479263		0.000331299	0.0334645		0.0473284	0.00199256	0.00183906	0.122518	0
14605		958.421	179.704	479211		0.00033136	0.0334707		0.0473371	0.00199307	0.00183952	0.122528	0
14604		958.316	179.684	479158		0.000331421	0.0334769		0.0473459	0.00199359	0.00183998	0.122538	0
14603		958.211	179.664	479105		0.000331481	0.0334829		0.0473544	0.00199409	0.00184043	0.122548	0
14602		958.105	179.645	479053		0.000331542	0.0334891		0.0473631	0.0019946	0.00184089	0.122558	0
14601		958	179.625	479000		0.000331603	0.0334953		0.0473719	0.00199512	0.00184135	0.122569	0
14600		957.895	179.605	478947		0.000331664	0.0335014		0.0473806	0.00199563	0.00184181	0.122579	0
14599		957.789	179.586	478895		0.000331724	0.0335075		0.0473891	0.00199614	0.00184226	0.122589	0
14598		957.684	179.566	478842		0.000331785	0.0335136		0.0473979	0.00199665	0.00184272	0.122599	0
14597		957.579	179.546	478789		0.000331846	0.0335198		0.0474066	0.00199716	0.00184318	0.122609	0
14596		957.474	179.526	478737		0.000331907	0.033526		0.0474153	0.00199768	0.00184364	0.122619	0
14595		957.368	179.507	478684		0.000331968	0.0335321		0.047424	0.00199819	0.0018441	0.122629	0
14594		957.263	179.487	478632		0.000332029	0.0335383		0.0474327	0.00199871	0.00184456	0.12264	0
14593		957.158	179.467	478579		0.000332089	0.0335443		0.0474413	0.00199921	0.001845	0.12265	0
14592		957.053	179.447	478526		0.00033215	0.0335505		0.04745	0.00199973	0.00184546	0.12266	0
14591		956.947	179.428	478474		0.000332211	0.0335567		0.0474587	0.00200024	0.00184592	0.12267	0
14590		956.842	179.408	478421		0.000332272	0.0335628		0.0474674	0.00200075	0.00184638	0.12268	0
14589		956.737	179.388	478368		0.000332333	0.033569		0.0474761	0.00200127	0.00184684	0.12269	0
14588		956.632	179.368	478316		0.000332394	0.0335752		0.0474849	0.00200178	0.0018473	0.1227	0
14587		956.526	179.349	478263		0.000332455	0.0335813		0.0474936	0.0020023	0.00184776	0.122711	0
14586		956.421	179.329	478211		0.000332516	0.0335875		0.0475023	0.00200281	0.00184822	0.122721	0
14585		956.316	179.309	478158		0.000332577	0.0335936		0.047511	0.00200333	0.00184868	0.122731	0
14584		956.211	179.289	478105		0.000332638	0.0335998		0.0475197	0.00200384	0.00184914	0.122741	0
14583		956.105	179.27	478053		0.000332699	0.033606		0.0475284	0.00200436	0.00184959	0.122751	0
14582		956	179.25	478000		0.00033276	0.0336121		0.0475371	0.00200487	0.00185005	0.122761	0
14581		955.895	179.23	477947		0.000332821	0.0336183		0.0475459	0.00200538	0.00185051	0.122771	0
14580		955.789	179.211	477895		0.000332882	0.0336244		0.0475546	0.0020059	0.00185097	0.122782	0
14579		955.684	179.191	477842		0.000332943	0.0336306		0.0475633	0.00200641	0.00185143	0.122792	0
14578		955.579	179.171	477789		0.000333005	0.0336369		0.0475721	0.00200694	0.0018519	0.122802	0
14577		955.474	179.151	477737		0.000333066	0.033643		0.0475809	0.00200745	0.00185236	0.122812	0
14576		955.368	179.132	477684		0.000333127	0.0336492		0.0475896	0.00200797	0.00185282	0.122822	0
14575		955.263	179.112	477632		0.000333188	0.0336554		0.0475983	0.00200848	0.00185328	0.122833	0
14574		955.158	179.092	477579		0.000333249	0.0336615		0.047607	0.002009	0.00185373	0.122843	0
14573		955.053	179.072	477526		0.000333311	0.0336678		0.0476159	0.00200952	0.0018542	0.122853	0
14572		954.947	179.053	477474		0.000333372	0.0336739		0.0476246	0.00201004	0.00185466	0.122863	0
14571		954.842	179.033	477421		0.000333433	0.0336801		0.0476333	0.00201055	0.00185512	0.122873	0
14570		954.737	179.013	477368		0.000333494	0.0336863		0.047642	0.00201106	0.00185558	0.122883	0
14569		954.632	178.993	477316		0.000333556	0.0336925		0.0476509	0.00201159	0.00185605	0.122894	0
14568		954.526	178.974	477263		0.000333617	0.0336987		0.0476596	0.0020121	0.00185651	0.122904	0
14567		954.421	178.954	477211		0.000333678	0.0337048		0.0476683	0.00201262	0.00185697	0.122914	0
14566		954.316	178.934	477158		0.00033374	0.0337111		0.0476771	0.00201314	0.00185744	0.122924	0
14565		954.211	178.914	477105		0.000333801	0.0337173		0.0476859	0.00201366	0.00185789	0.122934	0
14564		954.105	178.895	477053		0.000333862	0.0337234		0.0476946	0.00201417	0.00185835	0.122945	0
14563		954	178.875	477000		0.000333924	0.0337297		0.0477034	0.0020147	0.00185882	0.122955	0
14562		953.895	178.855	476947		0.000333985	0.0337359		0.0477121	0.00201521	0.00185928	0.122965	0
14561		953.789	178.836	476895		0.000334047	0.0337421		0.047721	0.00201574	0.00185975	0.122975	0
14560		953.684	178.816	476842		0.000334108	0.0337483		0.0477297	0.00201625	0.00186021	0.122985	0
14559		953.579	178.796	476789		0.00033417	0.0337545		0.0477386	0.00201678	0.00186068	0.122996	0
14558		953.474	178.776	476737		0.000334231	0.0337607		0.0477473	0.00201729	0.00186113	0.123006	0
14557		953.368	178.757	476684		0.000334293	0.033767		0.0477561	0.00201782	0.0018616	0.123016	0
14556		953.263	178.737	476632		0.000334354	0.0337731		0.0477649	0.00201833	0.00186206	0.123026	0
14555		953.158	178.717	476579		0.000334416	0.0337794		0.0477737	0.00201885	0.00186253	0.123037	0
14554		953.053	178.697	476526		0.000334477	0.0337856		0.0477824	0.00201937	0.00186299	0.123047	0
14553		952.947	178.678	476474		0.000334539	0.0337918		0.0477913	0.00201989	0.00186346	0.123057	0
14552		952.842	178.658	476421		0.000334601	0.0337981		0.0478001	0.00202042	0.00186393	0.123067	0
14551		952.737	178.638	476368		0.000334662	0.0338042		0.0478089	0.00202093	0.00186438	0.123077	0
14550		952.632	178.618	476316		0.000334724	0.0338105		0.0478177	0.00202146	0.00186485	0.123088	0
14549		952.526	178.599	476263		0.000334786	0.0338168		0.0478266	0.00202198	0.00186532	0.123098	0
14548		952.421	178.579	476211		0.000334847	0.0338229		0.0478353	0.0020225	0.00186578	0.123108	0
14547		952.316	178.559	476158		0.000334909	0.0338292		0.0478441	0.00202302	0.00186625	0.123118	0
14546		952.211	178.539	476105		0.000334971	0.0338355		0.047853	0.00202355	0.00186672	0.123129	0
14545		952.105	178.52	476053		0.000335032	0.0338416		0.0478617	0.00202406	0.00186717	0.123139	0
14544		952	178.5	476000		0.000335094	0.0338479		0.0478706	0.00202459	0.00186764	0.123149	0
14543		951.895	178.48	475947		0.000335156	0.0338541		0.0478794	0.00202511	0.00186811	0.123159	0
14542		951.789	178.461	475895		0.000335218	0.0338604		0.0478883	0.00202564	0.00186858	0.12317	0
14541		951.684	178.441	475842		0.00033528	0.0338667		0.0478971	0.00202616	0.00186905	0.12318	0
14540		951.579	178.421	475789		0.000335341	0.0338728		0.0479059	0.00202668	0.0018695	0.12319	0
14539		951.474	178.401	475737		0.000335403	0.0338791		0.0479147	0.0020272	0.00186997	0.1232	0
14538		951.368	178.382	475684		0.000335465	0.0338854		0.0479236	0.00202773	0.00187044	0.123211	0
14537		951.263	178.362	475632		0.000335527	0.0338916		0.0479324	0.00202825	0.00187091	0.123221	0
14536		951.158	178.342	475579		0.000335589	0.0338979		0.0479413	0.00202878	0.00187138	0.123231	0
14535		951.053	178.322	475526		0.000335651	0.0339041		0.0479501	0.0020293	0.00187185	0.123241	0
14534		950.947	178.303	475474		0.000335713	0.0339104		0.047959	0.00202983	0.00187231	0.123252	0
14533		950.842	178.283	475421		0.000335775	0.0339167		0.0479679	0.00203035	0.00187278	0.123262	0
14532		950.737	178.263	475368		0.000335837	0.0339229		0.0479767	0.00203088	0.00187325	0.123272	0
14531		950.632	178.243	475316		0.000335899	0.0339292		0.0479856	0.0020314	0.00187372	0.123283	0
14530		950.526	178.224	475263		0.000335961	0.0339355		0.0479944	0.00203193	0.00187419	0.123293	0
14529		950.421	178.204	475211		0.000336023	0.0339417		0.0480033	0.00203245	0.00187466	0.123303	0
14528		950.316	178.184	475158		0.000336085	0.033948		0.0480121	0.00203298	0.00187512	0.123313	0
14527		950.211	178.164	475105		0.000336147	0.0339542		0.048021	0.0020335	0.00187559	0.123324	0
14526		950.105	178.145	475053		0.000336209	0.0339605		0.0480299	0.00203403	0.00187606	0.123334	0
14525		950	178.125	475000		0.000336271	0.0339668		0.0480387	0.00203455	0.00187653	0.123344	0
14524		949.895	178.105	474947		0.000336333	0.033973		0.0480476	0.00203508	0.001877	0.123354	0
14523		949.789	178.086	474895		0.000336395	0.0339793		0.0480564	0.0020356	0.00187746	0.123365	0
14522		949.684	178.066	474842		0.000336457	0.0339856		0.0480653	0.00203612	0.00187793	0.123375	0
14521		949.579	178.046	474789		0.00033652	0.0339919		0.0480743	0.00203666	0.00187841	0.123385	0
14520		949.474	178.026	474737		0.000336582	0.0339982		0.0480831	0.00203719	0.00187888	0.123396	0
14519		949.368	178.007	474684		0.000336644	0.0340044		0.048092	0.00203771	0.00187935	0.123406	0
14518		949.263	177.987	474632		0.000336706	0.0340107		0.0481009	0.00203824	0.00187981	0.123416	0
14517		949.158	177.967	474579		0.000336768	0.034017		0.0481097	0.00203876	0.00188028	0.123426	0
14516		949.053	177.947	474526		0.000336831	0.0340233		0.0481187	0.0020393	0.00188076	0.123437	0
14515		948.947	177.928	474474		0.000336893	0.0340296		0.0481276	0.00203982	0.00188123	0.123447	0
14514		948.842	177.908	474421		0.000336955	0.0340359		0.0481364	0.00204035	0.00188169	0.123457	0
14513		948.737	177.888	474368		0.000337018	0.0340422		0.0481454	0.00204088	0.00188217	0.123468	0
14512		948.632	177.868	474316		0.00033708	0.0340485		0.0481543	0.00204141	0.00188264	0.123478	0
14511		948.526	177.849	474263		0.000337142	0.0340547		0.0481631	0.00204193	0.00188311	0.123488	0
14510		948.421	177.829	474211		0.000337205	0.0340611		0.0481721	0.00204247	0.00188359	0.123499	0
14509		948.316	177.809	474158		0.000337267	0.0340674		0.048181	0.00204299	0.00188405	0.123509	0
14508		948.211	177.789	474105		0.00033733	0.0340737		0.04819	0.00204353	0.00188453	0.123519	0
14507		948.105	177.77	474053		0.000337392	0.03408		0.0481989	0.00204405	0.001885	0.123529	0
14506		948	177.75	474000		0.000337454	0.0340863		0.0482077	0.00204458	0.00188547	0.12354	0
14505		947.895	177.73	473947		0.000337517	0.0340926		0.0482167	0.00204511	0.00188594	0.12355	0
14504		947.789	177.711	473895		0.000337579	0.0340989		0.0482256	0.00204564	0.00188641	0.12356	0
14503		947.684	177.691	473842		0.000337642	0.0341053		0.0482346	0.00204617	0.00188689	0.123571	0
14502		947.579	177.671	473789		0.000337704	0.0341115		0.0482434	0.0020467	0.00188736	0.123581	0
14501		947.474	177.651	473737		0.000337767	0.0341179		0.0482524	0.00204723	0.00188784	0.123591	0
14500		947.368	177.632	473684		0.00033783	0.0341242		0.0482614	0.00204777	0.00188831	0.123602	0
14499		947.263	177.612	473632		0.000337892	0.0341305		0.0482703	0.0020483	0.00188878	0.123612	0
14498		947.158	177.592	473579		0.000337955	0.0341369		0.0482793	0.00204883	0.00188926	0.123622	0
14497		947.053	177.572	473526		0.000338017	0.0341431		0.0482881	0.00204936	0.00188973	0.123633	0
14496		946.947	177.553	473474		0.00033808	0.0341495		0.0482971	0.00204989	0.0018902	0.123643	0
14495		946.842	177.533	473421		0.000338143	0.0341559		0.0483061	0.00205043	0.00189068	0.123653	0
14494		946.737	177.513	473368		0.000338205	0.0341621		0.048315	0.00205095	0.00189115	0.123664	0
14493		946.632	177.493	473316		0.000338268	0.0341685		0.048324	0.00205149	0.00189163	0.123674	0
14492		946.526	177.474	473263		0.000338331	0.0341748		0.048333	0.00205202	0.0018921	0.123684	0
14491		946.421	177.454	473211		0.000338393	0.0341811		0.0483419	0.00205255	0.00189257	0.123695	0
14490		946.316	177.434	473158		0.000338456	0.0341875		0.0483509	0.00205308	0.00189305	0.123705	0
14489		946.211	177.414	473105		0.000338519	0.0341938		0.0483599	0.00205362	0.00189353	0.123715	0
14488		946.105	177.395	473053		0.000338582	0.0342002		0.0483689	0.00205416	0.001894	0.123726	0
14487		946	177.375	473000		0.000338645	0.0342066		0.0483779	0.00205469	0.00189448	0.123736	0
14486		945.895	177.355	472947		0.000338707	0.0342128		0.0483867	0.00205521	0.00189495	0.123746	0
14485		945.789	177.336	472895		0.00033877	0.0342192		0.0483957	0.00205575	0.00189543	0.123757	0
14484		945.684	177.316	472842		0.000338833	0.0342256		0.0484047	0.00205629	0.0018959	0.123767	0
14483		945.579	177.296	472789		0.000338896	0.0342319		0.0484137	0.00205682	0.00189638	0.123778	0
14482		945.474	177.276	472737		0.000338959	0.0342383		0.0484227	0.00205736	0.00189686	0.123788	0
14481		945.368	177.257	472684		0.000339022	0.0342446		0.0484317	0.00205789	0.00189734	0.123798	0
14480		945.263	177.237	472632		0.000339085	0.034251		0.0484407	0.00205843	0.00189781	0.123809	0
14479		945.158	177.217	472579		0.000339148	0.0342574		0.0484497	0.00205897	0.00189829	0.123819	0
14478		945.053	177.197	472526		0.000339211	0.0342637		0.0484587	0.0020595	0.00189877	0.123829	0
14477		944.947	177.178	472474		0.000339274	0.0342701		0.0484677	0.00206004	0.00189924	0.12384	0
14476		944.842	177.158	472421		0.000339337	0.0342765		0.0484767	0.00206057	0.00189972	0.12385	0
14475		944.737	177.138	472368		0.0003394	0.0342828		0.0484857	0.00206111	0.0019002	0.123861	0
14474		944.632	177.118	472316		0.000339463	0.0342892		0.0484947	0.00206164	0.00190068	0.123871	0
14473		944.526	177.099	472263		0.000339526	0.0342956		0.0485037	0.00206218	0.00190115	0.123881	0
14472		944.421	177.079	472211		0.000339589	0.0343019		0.0485127	0.00206271	0.00190163	0.123892	0
14471		944.316	177.059	472158		0.000339652	0.0343083		0.0485217	0.00206325	0.00190211	0.123902	0
14470		944.211	177.039	472105		0.000339715	0.0343146		0.0485307	0.00206378	0.00190258	0.123912	0
14469		944.105	177.02	472053		0.000339778	0.034321		0.0485397	0.00206432	0.00190306	0.123923	0
14468		944	177	472000		0.000339841	0.0343274		0.0485487	0.00206486	0.00190354	0.123933	0
14467		943.895	176.98	471947		0.000339905	0.0343338		0.0485579	0.0020654	0.00190403	0.123944	0
14466		943.789	176.961	471895		0.000339968	0.0343402		0.0485669	0.00206594	0.0019045	0.123954	0
14465		943.684	176.941	471842		0.000340031	0.0343466		0.0485759	0.00206647	0.00190498	0.123964	0
14464		943.579	176.921	471789		0.000340094	0.0343529		0.0485849	0.00206701	0.00190546	0.123975	0
14463		943.474	176.901	471737		0.000340158	0.0343594		0.048594	0.00206756	0.00190594	0.123985	0
14462		943.368	176.882	471684		0.000340221	0.0343658		0.048603	0.00206809	0.00190642	0.123996	0
14461		943.263	176.862	471632		0.000340284	0.0343721		0.048612	0.00206863	0.0019069	0.124006	0
14460		943.158	176.842	471579		0.000340347	0.0343785		0.048621	0.00206916	0.00190737	0.124016	0
14459		943.053	176.822	471526		0.000340411	0.0343849		0.0486301	0.00206971	0.00190786	0.124027	0
14458		942.947	176.803	471474		0.000340474	0.0343913		0.0486391	0.00207024	0.00190834	0.124037	0
14457		942.842	176.783	471421		0.000340537	0.0343977		0.0486481	0.00207078	0.00190882	0.124047	0
14456		942.737	176.763	471368		0.000340601	0.0344041		0.0486573	0.00207133	0.0019093	0.124058	0
14455		942.632	176.743	471316		0.000340664	0.0344105		0.0486663	0.00207186	0.00190978	0.124068	0
14454		942.526	176.724	471263		0.000340728	0.034417		0.0486754	0.00207241	0.00191027	0.124079	0
14453		942.421	176.704	471211		0.000340791	0.0344233		0.0486844	0.00207294	0.00191074	0.124089	0
14452		942.316	176.684	471158		0.000340855	0.0344298		0.0486936	0.00207349	0.00191123	0.1241	0
14451		942.211	176.664	471105		0.000340918	0.0344362		0.0487026	0.00207402	0.00191171	0.12411	0
14450		942.105	176.645	471053		0.000340982	0.0344426		0.0487117	0.00207457	0.0019122	0.124121	0
14449		942	176.625	471000		0.000341045	0.034449		0.0487207	0.00207511	0.00191267	0.124131	0
14448		941.895	176.605	470947		0.000341109	0.0344555		0.0487299	0.00207565	0.00191316	0.124142	0
14447		941.789	176.586	470895		0.000341172	0.0344618		0.0487389	0.00207619	0.00191363	0.124152	0
14446		941.684	176.566	470842		0.000341236	0.0344683		0.048748	0.00207673	0.00191412	0.124162	0
14445		941.579	176.546	470789		0.000341299	0.0344746		0.048757	0.00207727	0.0019146	0.124173	0
14444		941.474	176.526	470737		0.000341363	0.0344811		0.0487661	0.00207782	0.00191509	0.124183	0
14443		941.368	176.507	470684		0.000341427	0.0344876		0.0487753	0.00207836	0.00191557	0.124194	0
14442		941.263	176.487	470632		0.00034149	0.0344939		0.0487843	0.0020789	0.00191605	0.124204	0
14441		941.158	176.467	470579		0.000341554	0.0345004		0.0487934	0.00207944	0.00191654	0.124215	0
14440		941.053	176.447	470526		0.000341618	0.0345069		0.0488026	0.00207999	0.00191702	0.124225	0
14439		940.947	176.428	470474		0.000341681	0.0345132		0.0488116	0.00208053	0.0019175	0.124235	0
14438		940.842	176.408	470421		0.000341745	0.0345197		0.0488207	0.00208107	0.00191799	0.124246	0
14437		940.737	176.388	470368		0.000341809	0.0345262		0.0488299	0.00208162	0.00191847	0.124256	0
14436		940.632	176.368	470316		0.000341873	0.0345326		0.048839	0.00208217	0.00191896	0.124267	0
14435		940.526	176.349	470263		0.000341936	0.034539		0.048848	0.0020827	0.00191944	0.124277	0
14434		940.421	176.329	470211		0.000342	0.0345455		0.0488571	0.00208325	0.00191992	0.124288	0
14433		940.316	176.309	470158		0.000342064	0.0345519		0.0488663	0.00208379	0.00192041	0.124298	0
14432		940.211	176.289	470105		0.000342128	0.0345584		0.0488754	0.00208434	0.0019209	0.124309	0
14431		940.105	176.27	470053		0.000342192	0.0345648		0.0488846	0.00208489	0.00192138	0.124319	0
14430		940	176.25	470000		0.000342256	0.0345713		0.0488937	0.00208543	0.00192187	0.12433	0
14429		939.895	176.23	469947		0.000342319	0.0345777		0.0489027	0.00208597	0.00192234	0.12434	0
14428		939.789	176.211	469895		0.000342383	0.0345841		0.0489119	0.00208651	0.00192283	0.12435	0
14427		939.684	176.191	469842		0.000342447	0.0345906		0.048921	0.00208706	0.00192332	0.124361	0
14426		939.579	176.171	469789		0.000342511	0.0345971		0.0489301	0.00208761	0.0019238	0.124371	0
14425		939.474	176.151	469737		0.000342575	0.0346035		0.0489393	0.00208815	0.00192429	0.124382	0
14424		939.368	176.132	469684		0.000342639	0.03461		0.0489484	0.0020887	0.00192478	0.124392	0
14423		939.263	176.112	469632		0.000342703	0.0346165		0.0489576	0.00208924	0.00192526	0.124403	0
14422		939.158	176.092	469579		0.000342767	0.0346229		0.0489667	0.00208979	0.00192575	0.124413	0
14421		939.053	176.072	469526		0.000342831	0.0346294		0.0489759	0.00209034	0.00192624	0.124424	0
14420		938.947	176.053	469474		0.000342895	0.0346359		0.048985	0.00209088	0.00192672	0.124434	0
14419		938.842	176.033	469421		0.00034296	0.0346424		0.0489943	0.00209144	0.00192722	0.124445	0
14418		938.737	176.013	469368		0.000343024	0.0346489		0.0490034	0.00209199	0.00192771	0.124455	0
14417		938.632	175.993	469316		0.000343088	0.0346554		0.0490126	0.00209253	0.00192819	0.124466	0
14416		938.526	175.974	469263		0.000343152	0.0346618		0.0490217	0.00209308	0.00192868	0.124476	0
14415		938.421	175.954	469211		0.000343216	0.0346683		0.0490309	0.00209362	0.00192916	0.124487	0
14414		938.316	175.934	469158		0.00034328	0.0346747		0.04904	0.00209417	0.00192965	0.124497	0
14413		938.211	175.914	469105		0.000343344	0.0346812		0.0490491	0.00209472	0.00193014	0.124508	0
14412		938.105	175.895	469053		0.000343409	0.0346878		0.0490584	0.00209527	0.00193063	0.124518	0
14411		938	175.875	469000		0.000343473	0.0346942		0.0490676	0.00209582	0.00193112	0.124529	0
14410		937.895	175.855	468947		0.000343537	0.0347007		0.0490767	0.00209637	0.00193161	0.124539	0
14409		937.789	175.836	468895		0.000343601	0.0347072		0.0490859	0.00209691	0.00193209	0.12455	0
14408		937.684	175.816	468842		0.000343666	0.0347137		0.0490951	0.00209747	0.00193259	0.12456	0
14407		937.579	175.796	468789		0.00034373	0.0347202		0.0491043	0.00209802	0.00193307	0.124571	0
14406		937.474	175.776	468737		0.000343794	0.0347267		0.0491134	0.00209856	0.00193356	0.124581	0
14405		937.368	175.757	468684		0.000343859	0.0347332		0.0491227	0.00209912	0.00193406	0.124592	0
14404		937.263	175.737	468632		0.000343923	0.0347397		0.0491319	0.00209967	0.00193454	0.124602	0
14403		937.158	175.717	468579		0.000343988	0.0347463		0.0491411	0.00210022	0.00193504	0.124613	0
14402		937.053	175.697	468526		0.000344052	0.0347527		0.0491503	0.00210077	0.00193553	0.124623	0
14401		936.947	175.678	468474		0.000344116	0.0347592		0.0491594	0.00210131	0.00193601	0.124634	0
14400		936.842	175.658	468421		0.000344181	0.0347658		0.0491687	0.00210187	0.00193651	0.124644	0
14399		936.737	175.638	468368		0.000344245	0.0347722		0.0491779	0.00210242	0.00193699	0.124655	0
14398		936.632	175.618	468316		0.00034431	0.0347788		0.0491871	0.00210298	0.00193749	0.124666	0
14397		936.526	175.599	468263		0.000344374	0.0347853		0.0491963	0.00210352	0.00193797	0.124676	0
14396		936.421	175.579	468211		0.000344439	0.0347918		0.0492056	0.00210408	0.00193847	0.124687	0
14395		936.316	175.559	468158		0.000344503	0.0347983		0.0492147	0.00210462	0.00193896	0.124697	0
14394		936.211	175.539	468105		0.000344568	0.0348048		0.049224	0.00210518	0.00193945	0.124708	0
14393		936.105	175.52	468053		0.000344633	0.0348114		0.0492333	0.00210574	0.00193995	0.124718	0
14392		936	175.5	468000		0.000344697	0.0348179		0.0492424	0.00210628	0.00194043	0.124729	0
14391		935.895	175.48	467947		0.000344762	0.0348244		0.0492517	0.00210684	0.00194093	0.124739	0
14390		935.789	175.461	467895		0.000344827	0.034831		0.049261	0.0021074	0.00194143	0.12475	0
14389		935.684	175.441	467842		0.000344891	0.0348375		0.0492701	0.00210794	0.00194191	0.12476	0
14388		935.579	175.421	467789		0.000344956	0.034844		0.0492794	0.0021085	0.00194241	0.124771	0
14387		935.474	175.401	467737		0.000345021	0.0348506		0.0492887	0.00210906	0.00194291	0.124782	0
14386		935.368	175.382	467684		0.000345085	0.0348571		0.0492979	0.0021096	0.00194339	0.124792	0
14385		935.263	175.362	467632		0.00034515	0.0348636		0.0493071	0.00211016	0.00194389	0.124803	0
14384		935.158	175.342	467579		0.000345215	0.0348702		0.0493164	0.00211072	0.00194438	0.124813	0
14383		935.053	175.322	467526		0.00034528	0.0348768		0.0493257	0.00211128	0.00194488	0.124824	0
14382		934.947	175.303	467474		0.000345344	0.0348832		0.0493349	0.00211182	0.00194536	0.124834	0
14381		934.842	175.283	467421		0.000345409	0.0348898		0.0493441	0.00211238	0.00194586	0.124845	0
14380		934.737	175.263	467368		0.000345474	0.0348964		0.0493534	0.00211294	0.00194636	0.124855	0
14379		934.632	175.243	467316		0.000345539	0.0349029		0.0493627	0.00211349	0.00194685	0.124866	0
14378		934.526	175.224	467263		0.000345604	0.0349095		0.049372	0.00211405	0.00194735	0.124877	0
14377		934.421	175.204	467211		0.000345669	0.0349161		0.0493813	0.00211461	0.00194784	0.124887	0
14376		934.316	175.184	467158		0.000345734	0.0349226		0.0493906	0.00211516	0.00194834	0.124898	0
14375		934.211	175.164	467105		0.000345799	0.0349292		0.0493999	0.00211572	0.00194883	0.124908	0
14374		934.105	175.145	467053		0.000345864	0.0349358		0.0494091	0.00211628	0.00194933	0.124919	0
14373		934	175.125	467000		0.000345929	0.0349423		0.0494184	0.00211683	0.00194983	0.12493	0
14372		933.895	175.105	466947		0.000345994	0.0349489		0.0494277	0.00211739	0.00195032	0.12494	0
14371		933.789	175.086	466895		0.000346059	0.0349555		0.049437	0.00211795	0.00195082	0.124951	0
14370		933.684	175.066	466842		0.000346124	0.034962		0.0494463	0.00211851	0.00195131	0.124961	0
14369		933.579	175.046	466789		0.000346189	0.0349686		0.0494556	0.00211906	0.00195181	0.124972	0
14368		933.474	175.026	466737		0.000346254	0.0349752		0.0494649	0.00211962	0.0019523	0.124982	0
14367		933.368	175.007	466684		0.000346319	0.0349817		0.0494741	0.00212018	0.0019528	0.124993	0
14366		933.263	174.987	466632		0.000346384	0.0349883		0.0494834	0.00212073	0.00195329	0.125004	0
14365		933.158	174.967	466579		0.000346449	0.0349948		0.0494927	0.00212129	0.00195379	0.125014	0
14364		933.053	174.947	466526		0.000346514	0.0350014		0.049502	0.00212185	0.00195429	0.125025	0
14363		932.947	174.928	466474		0.000346579	0.035008		0.0495113	0.0021224	0.00195478	0.125035	0
14362		932.842	174.908	466421		0.000346645	0.0350146		0.0495207	0.00212297	0.00195529	0.125046	0
14361		932.737	174.888	466368		0.00034671	0.0350212		0.04953	0.00212353	0.00195578	0.125057	0
14360		932.632	174.868	466316		0.000346775	0.0350278		0.0495393	0.00212408	0.00195628	0.125067	0
14359		932.526	174.849	466263		0.00034684	0.0350343		0.0495486	0.00212464	0.00195677	0.125078	0
14358		932.421	174.829	466211		0.000346906	0.035041		0.049558	0.00212521	0.00195728	0.125089	0
14357		932.316	174.809	466158		0.000346971	0.0350476		0.0495673	0.00212577	0.00195777	0.125099	0
14356		932.211	174.789	466105		0.000347036	0.0350541		0.0495766	0.00212632	0.00195827	0.12511	0
14355		932.105	174.77	466053		0.000347102	0.0350608		0.049586	0.00212689	0.00195877	0.12512	0
14354		932	174.75	466000		0.000347167	0.0350674		0.0495953	0.00212745	0.00195927	0.125131	0
14353		931.895	174.73	465947		0.000347232	0.0350739		0.0496046	0.002128	0.00195976	0.125141	0
14352		931.789	174.711	465895		0.000347298	0.0350806		0.049614	0.00212857	0.00196027	0.125152	0
14351		931.684	174.691	465842		0.000347363	0.0350872		0.0496233	0.00212913	0.00196077	0.125163	0
14350		931.579	174.671	465789		0.000347429	0.0350938		0.0496327	0.0021297	0.00196127	0.125174	0
14349		931.474	174.651	465737		0.000347494	0.0351004		0.049642	0.00213025	0.00196177	0.125184	0
14348		931.368	174.632	465684		0.000347559	0.035107		0.0496513	0.00213081	0.00196226	0.125195	0
14347		931.263	174.612	465632		0.000347625	0.0351136		0.0496607	0.00213138	0.00196277	0.125205	0
14346		931.158	174.592	465579		0.00034769	0.0351202		0.04967	0.00213193	0.00196326	0.125216	0
14345		931.053	174.572	465526		0.000347756	0.0351269		0.0496794	0.0021325	0.00196377	0.125227	0
14344		930.947	174.553	465474		0.000347822	0.0351335		0.0496889	0.00213307	0.00196427	0.125237	0
14343		930.842	174.533	465421		0.000347887	0.0351401		0.0496981	0.00213363	0.00196477	0.125248	0
14342		930.737	174.513	465368		0.000347953	0.0351468		0.0497076	0.0021342	0.00196527	0.125259	0
14341		930.632	174.493	465316		0.000348018	0.0351533		0.0497169	0.00213475	0.00196577	0.125269	0
14340		930.526	174.474	465263		0.000348084	0.03516		0.0497263	0.00213532	0.00196627	0.12528	0
14339		930.421	174.454	465211		0.00034815	0.0351667		0.0497357	0.00213589	0.00196678	0.125291	0
14338		930.316	174.434	465158		0.000348215	0.0351732		0.049745	0.00213644	0.00196727	0.125301	0
14337		930.211	174.414	465105		0.000348281	0.0351799		0.0497544	0.00213701	0.00196778	0.125312	0
14336		930.105	174.395	465053		0.000348347	0.0351866		0.0497639	0.00213758	0.00196828	0.125323	0
14335		930	174.375	465000		0.000348412	0.0351931		0.0497731	0.00213814	0.00196878	0.125333	0
14334		929.895	174.355	464947		0.000348478	0.0351998		0.0497826	0.0021387	0.00196928	0.125344	0
14333		929.789	174.336	464895		0.000348544	0.0352065		0.049792	0.00213927	0.00196979	0.125354	0
14332		929.684	174.316	464842		0.00034861	0.0352131		0.0498014	0.00213984	0.00197029	0.125365	0
14331		929.579	174.296	464789		0.000348676	0.0352198		0.0498109	0.00214041	0.0019708	0.125376	0
14330		929.474	174.276	464737		0.000348741	0.0352264		0.0498201	0.00214096	0.00197129	0.125386	0
14329		929.368	174.257	464684		0.000348807	0.035233		0.0498296	0.00214153	0.0019718	0.125397	0
14328		929.263	174.237	464632		0.000348873	0.0352397		0.049839	0.0021421	0.0019723	0.125408	0
14327		929.158	174.217	464579		0.000348939	0.0352464		0.0498484	0.00214267	0.00197281	0.125419	0
14326		929.053	174.197	464526		0.000349005	0.035253		0.0498579	0.00214323	0.00197331	0.125429	0
14325		928.947	174.178	464474		0.000349071	0.0352597		0.0498673	0.0021438	0.00197382	0.12544	0
14324		928.842	174.158	464421		0.000349137	0.0352664		0.0498767	0.00214437	0.00197432	0.125451	0
14323		928.737	174.138	464368		0.000349203	0.035273		0.0498861	0.00214494	0.00197483	0.125461	0
14322		928.632	174.118	464316		0.000349269	0.0352797		0.0498956	0.00214551	0.00197533	0.125472	0
14321		928.526	174.099	464263		0.000349335	0.0352864		0.049905	0.00214607	0.00197584	0.125483	0
14320		928.421	174.079	464211		0.000349401	0.035293		0.0499144	0.00214664	0.00197634	0.125493	0
14319		928.316	174.059	464158		0.000349467	0.0352997		0.0499239	0.00214721	0.00197685	0.125504	0
14318		928.211	174.039	464105		0.000349533	0.0353064		0.0499333	0.00214778	0.00197735	0.125515	0
14317		928.105	174.02	464053		0.000349599	0.035313		0.0499427	0.00214834	0.00197786	0.125525	0
14316		928	174	464000		0.000349665	0.0353197		0.0499521	0.00214891	0.00197836	0.125536	0
14315		927.895	173.98	463947		0.000349731	0.0353264		0.0499616	0.00214948	0.00197887	0.125547	0
14314		927.789	173.961	463895		0.000349797	0.035333		0.049971	0.00215005	0.00197937	0.125557	0
14313		927.684	173.941	463842		0.000349863	0.0353397		0.0499804	0.00215061	0.00197988	0.125568	0
14312		927.579	173.921	463789		0.00034993	0.0353465		0.04999	0.00215119	0.00198039	0.125579	0
14311		927.474	173.901	463737		0.000349996	0.0353531		0.0499994	0.00215176	0.0019809	0.12559	0
14310		927.368	173.882	463684		0.000350062	0.0353598		0.0500089	0.00215233	0.0019814	0.1256	0
14309		927.263	173.862	463632		0.000350128	0.0353665		0.0500183	0.00215289	0.0019819	0.125611	0
14308		927.158	173.842	463579		0.000350195	0.0353732		0.0500279	0.00215347	0.00198242	0.125622	0
14307		927.053	173.822	463526		0.000350261	0.0353799		0.0500373	0.00215404	0.00198292	0.125633	0
14306		926.947	173.803	463474		0.000350327	0.0353866		0.0500467	0.00215461	0.00198343	0.125643	0
14305		926.842	173.783	463421		0.000350394	0.0353933		0.0500563	0.00215519	0.00198394	0.125654	0
14304		926.737	173.763	463368		0.00035046	0.0354		0.0500657	0.00215576	0.00198445	0.125665	0
14303		926.632	173.743	463316		0.000350526	0.0354067		0.0500751	0.00215632	0.00198495	0.125675	0
14302		926.526	173.724	463263		0.000350593	0.0354134		0.0500847	0.0021569	0.00198547	0.125686	0
14301		926.421	173.704	463211		0.000350659	0.0354201		0.0500941	0.00215747	0.00198597	0.125697	0
14300		926.316	173.684	463158		0.000350725	0.0354268		0.0501036	0.00215804	0.00198648	0.125707	0
14299		926.211	173.664	463105		0.000350792	0.0354335		0.0501131	0.00215861	0.00198699	0.125718	0
14298		926.105	173.645	463053		0.000350858	0.0354402		0.0501226	0.00215918	0.0019875	0.125729	0
14297		926	173.625	463000		0.000350925	0.035447		0.0501321	0.00215976	0.00198801	0.12574	0
14296		925.895	173.605	462947		0.000350991	0.0354536		0.0501416	0.00216033	0.00198851	0.12575	0
14295		925.789	173.586	462895		0.000351058	0.0354604		0.0501511	0.00216091	0.00198903	0.125761	0
14294		925.684	173.566	462842		0.000351124	0.0354671		0.0501606	0.00216147	0.00198953	0.125772	0
14293		925.579	173.546	462789		0.000351191	0.0354738		0.0501701	0.00216205	0.00199005	0.125783	0
14292		925.474	173.526	462737		0.000351258	0.0354806		0.0501797	0.00216263	0.00199056	0.125794	0
14291		925.368	173.507	462684		0.000351324	0.0354873		0.0501891	0.0021632	0.00199107	0.125804	0
14290		925.263	173.487	462632		0.000351391	0.035494		0.0501987	0.00216378	0.00199158	0.125815	0
14289		925.158	173.467	462579		0.000351458	0.0355008		0.0502083	0.00216436	0.0019921	0.125826	0
14288		925.053	173.447	462526		0.000351524	0.0355075		0.0502177	0.00216492	0.0019926	0.125837	0
14287		924.947	173.428	462474		0.000351591	0.0355142		0.0502273	0.0021655	0.00199311	0.125847	0
14286		924.842	173.408	462421		0.000351658	0.035521		0.0502369	0.00216608	0.00199363	0.125858	0
14285		924.737	173.388	462368		0.000351724	0.0355277		0.0502463	0.00216665	0.00199413	0.125869	0
14284		924.632	173.368	462316		0.000351791	0.0355344		0.0502559	0.00216723	0.00199465	0.12588	0
14283		924.526	173.349	462263		0.000351858	0.0355412		0.0502654	0.00216781	0.00199516	0.12589	0
14282		924.421	173.329	462211		0.000351925	0.035548		0.050275	0.00216838	0.00199568	0.125901	0
14281		924.316	173.309	462158		0.000351991	0.0355546		0.0502844	0.00216895	0.00199618	0.125912	0
14280		924.211	173.289	462105		0.000352058	0.0355614		0.050294	0.00216953	0.00199669	0.125923	0
14279		924.105	173.27	462053		0.000352125	0.0355682		0.0503036	0.00217011	0.00199721	0.125933	0
14278		924	173.25	462000		0.000352192	0.0355749		0.0503131	0.00217069	0.00199772	0.125944	0
14277		923.895	173.23	461947		0.000352259	0.0355817		0.0503227	0.00217126	0.00199824	0.125955	0
14276		923.789	173.211	461895		0.000352326	0.0355885		0.0503323	0.00217184	0.00199875	0.125966	0
14275		923.684	173.191	461842		0.000352393	0.0355953		0.0503419	0.00217242	0.00199927	0.125977	0
14274		923.579	173.171	461789		0.00035246	0.035602		0.0503514	0.002173	0.00199978	0.125987	0
14273		923.474	173.151	461737		0.000352527	0.0356088		0.050361	0.00217358	0.00200029	0.125998	0
14272		923.368	173.132	461684		0.000352594	0.0356156		0.0503706	0.00217416	0.00200081	0.126009	0
14271		923.263	173.112	461632		0.000352661	0.0356223		0.0503801	0.00217474	0.00200132	0.12602	0
14270		923.158	173.092	461579		0.000352728	0.0356291		0.0503897	0.00217531	0.00200184	0.126031	0
14269		923.053	173.072	461526		0.000352795	0.0356359		0.0503993	0.00217589	0.00200235	0.126041	0
14268		922.947	173.053	461474		0.000352862	0.0356426		0.0504089	0.00217647	0.00200286	0.126052	0
14267		922.842	173.033	461421		0.000352929	0.0356494		0.0504184	0.00217705	0.00200338	0.126063	0
14266		922.737	173.013	461368		0.000352996	0.0356562		0.050428	0.00217763	0.00200389	0.126074	0
14265		922.632	172.993	461316		0.000353063	0.0356629		0.0504376	0.00217821	0.00200441	0.126085	0
14264		922.526	172.974	461263		0.00035313	0.0356697		0.0504471	0.00217878	0.00200492	0.126095	0
14263		922.421	172.954	461211		0.000353198	0.0356766		0.0504569	0.00217937	0.00200545	0.126106	0
14262		922.316	172.934	461158		0.000353265	0.0356833		0.0504664	0.00217995	0.00200596	0.126117	0
14261		922.211	172.914	461105		0.000353332	0.0356901		0.050476	0.00218053	0.00200647	0.126128	0
14260		922.105	172.895	461053		0.000353399	0.0356969		0.0504856	0.00218111	0.00200699	0.126139	0
14259		922	172.875	461000		0.000353466	0.0357036		0.0504951	0.00218169	0.0020075	0.126149	0
14258		921.895	172.855	460947		0.000353534	0.0357105		0.0505049	0.00218228	0.00200802	0.12616	0
14257		921.789	172.836	460895		0.000353601	0.0357173		0.0505144	0.00218285	0.00200854	0.126171	0
14256		921.684	172.816	460842		0.000353668	0.035724		0.050524	0.00218343	0.00200905	0.126182	0
14255		921.579	172.796	460789		0.000353736	0.0357309		0.0505337	0.00218402	0.00200958	0.126193	0
14254		921.474	172.776	460737		0.000353803	0.0357377		0.0505433	0.0021846	0.00201009	0.126204	0
14253		921.368	172.757	460684		0.00035387	0.0357444		0.0505529	0.00218518	0.0020106	0.126214	0
14252		921.263	172.737	460632		0.000353938	0.0357513		0.0505626	0.00218577	0.00201113	0.126225	0
14251		921.158	172.717	460579		0.000354005	0.0357581		0.0505721	0.00218635	0.00201164	0.126236	0
14250		921.053	172.697	460526		0.000354073	0.0357649		0.0505819	0.00218694	0.00201217	0.126247	0
14249		920.947	172.678	460474		0.00035414	0.0357717		0.0505914	0.00218751	0.00201268	0.126258	0
14248		920.842	172.658	460421		0.000354208	0.0357786		0.0506011	0.0021881	0.0020132	0.126269	0
14247		920.737	172.638	460368		0.000354275	0.0357854		0.0506107	0.00218868	0.00201372	0.126279	0
14246		920.632	172.618	460316		0.000354343	0.0357922		0.0506204	0.00218927	0.00201424	0.12629	0
14245		920.526	172.599	460263		0.00035441	0.035799		0.05063	0.00218985	0.00201475	0.126301	0
14244		920.421	172.579	460211		0.000354478	0.0358059		0.0506397	0.00219044	0.00201528	0.126312	0
14243		920.316	172.559	460158		0.000354545	0.0358126		0.0506493	0.00219102	0.00201579	0.126323	0
14242		920.211	172.539	460105		0.000354613	0.0358195		0.050659	0.00219161	0.00201631	0.126334	0
14241		920.105	172.52	460053		0.000354681	0.0358264		0.0506687	0.0021922	0.00201684	0.126345	0
14240		920	172.5	460000		0.000354748	0.0358331		0.0506783	0.00219277	0.00201735	0.126355	0
14239		919.895	172.48	459947		0.000354816	0.03584		0.050688	0.00219336	0.00201788	0.126366	0
14238		919.789	172.461	459895		0.000354884	0.0358469		0.0506977	0.00219395	0.0020184	0.126377	0
14237		919.684	172.441	459842		0.000354951	0.0358536		0.0507073	0.00219453	0.00201891	0.126388	0
14236		919.579	172.421	459789		0.000355019	0.0358605		0.050717	0.00219512	0.00201944	0.126399	0
14235		919.474	172.401	459737		0.000355087	0.0358674		0.0507267	0.00219571	0.00201996	0.12641	0
14234		919.368	172.382	459684		0.000355155	0.0358742		0.0507364	0.0021963	0.00202048	0.126421	0
14233		919.263	172.362	459632		0.000355223	0.0358811		0.0507461	0.00219689	0.00202101	0.126432	0
14232		919.158	172.342	459579		0.00035529	0.0358879		0.0507557	0.00219747	0.00202152	0.126442	0
14231		919.053	172.322	459526		0.000355358	0.0358947		0.0507654	0.00219806	0.00202204	0.126453	0
14230		918.947	172.303	459474		0.000355426	0.0359016		0.0507751	0.00219864	0.00202257	0.126464	0
14229		918.842	172.283	459421		0.000355494	0.0359085		0.0507849	0.00219923	0.00202309	0.126475	0
14228		918.737	172.263	459368		0.000355562	0.0359154		0.0507946	0.00219982	0.00202362	0.126486	0
14227		918.632	172.243	459316		0.00035563	0.0359222		0.0508043	0.00220041	0.00202414	0.126497	0
14226		918.526	172.224	459263		0.000355698	0.0359291		0.050814	0.002201	0.00202466	0.126508	0
14225		918.421	172.204	459211		0.000355766	0.035936		0.0508237	0.00220159	0.00202519	0.126519	0
14224		918.316	172.184	459158		0.000355834	0.0359428		0.0508334	0.00220218	0.00202571	0.12653	0
14223		918.211	172.164	459105		0.000355902	0.0359497		0.0508431	0.00220277	0.00202623	0.126541	0
14222		918.105	172.145	459053		0.00035597	0.0359566		0.0508529	0.00220336	0.00202676	0.126551	0
14221		918	172.125	459000		0.000356038	0.0359634		0.0508626	0.00220395	0.00202728	0.126562	0
14220		917.895	172.105	458947		0.000356106	0.0359703		0.0508723	0.00220454	0.0020278	0.126573	0
14219		917.789	172.086	458895		0.000356174	0.0359772		0.050882	0.00220513	0.00202833	0.126584	0
14218		917.684	172.066	458842		0.000356242	0.035984		0.0508917	0.00220572	0.00202885	0.126595	0
14217		917.579	172.046	458789		0.00035631	0.0359909		0.0509014	0.0022063	0.00202937	0.126606	0
14216		917.474	172.026	458737		0.000356378	0.0359978		0.0509111	0.00220689	0.0020299	0.126617	0
14215		917.368	172.007	458684		0.000356446	0.0360046		0.0509209	0.00220748	0.00203042	0.126628	0
14214		917.263	171.987	458632		0.000356515	0.0360116		0.0509307	0.00220808	0.00203095	0.126639	0
14213		917.158	171.967	458579		0.000356583	0.0360185		0.0509404	0.00220867	0.00203148	0.12665	0
14212		917.053	171.947	458526		0.000356651	0.0360254		0.0509501	0.00220926	0.002032	0.12666	0
14211		916.947	171.928	458474		0.000356719	0.0360322		0.0509599	0.00220985	0.00203252	0.126671	0
14210		916.842	171.908	458421		0.000356788	0.0360392		0.0509697	0.00221045	0.00203306	0.126682	0
14209		916.737	171.888	458368		0.000356856	0.0360461		0.0509794	0.00221104	0.00203358	0.126693	0
14208		916.632	171.868	458316		0.000356924	0.0360529		0.0509891	0.00221163	0.0020341	0.126704	0
14207		916.526	171.849	458263		0.000356993	0.0360599		0.050999	0.00221223	0.00203464	0.126715	0
14206		916.421	171.829	458211		0.000357061	0.0360668		0.0510087	0.00221282	0.00203516	0.126726	0
14205		916.316	171.809	458158		0.000357129	0.0360736		0.0510184	0.00221341	0.00203568	0.126737	0
14204		916.211	171.789	458105		0.000357198	0.0360806		0.0510283	0.00221401	0.00203621	0.126748	0
14203		916.105	171.77	458053		0.000357266	0.0360875		0.051038	0.0022146	0.00203674	0.126759	0
14202		916	171.75	458000		0.000357335	0.0360944		0.0510479	0.0022152	0.00203727	0.12677	0
14201		915.895	171.73	457947		0.000357403	0.0361013		0.0510576	0.00221579	0.00203779	0.126781	0
14200		915.789	171.711	457895		0.000357471	0.0361082		0.0510673	0.00221638	0.00203832	0.126792	0
14199		915.684	171.691	457842		0.00035754	0.0361152		0.0510771	0.00221698	0.00203885	0.126803	0
14198		915.579	171.671	457789		0.000357609	0.0361221		0.051087	0.00221758	0.00203938	0.126814	0
14197		915.474	171.651	457737		0.000357677	0.036129		0.0510967	0.00221817	0.00203991	0.126825	0
14196		915.368	171.632	457684		0.000357746	0.036136		0.0511066	0.00221877	0.00204044	0.126836	0
14195		915.263	171.612	457632		0.000357814	0.0361428		0.0511163	0.00221935	0.00204096	0.126846	0
14194		915.158	171.592	457579		0.000357883	0.0361498		0.0511261	0.00221996	0.00204149	0.126857	0
14193		915.053	171.572	457526		0.000357951	0.0361567		0.0511359	0.00222054	0.00204202	0.126868	0
14192		914.947	171.553	457474		0.00035802	0.0361636		0.0511457	0.00222114	0.00204255	0.126879	0
14191		914.842	171.533	457421		0.000358089	0.0361706		0.0511556	0.00222174	0.00204308	0.12689	0
14190		914.737	171.513	457368		0.000358157	0.0361775		0.0511653	0.00222233	0.00204361	0.126901	0
14189		914.632	171.493	457316		0.000358226	0.0361844		0.0511751	0.00222293	0.00204414	0.126912	0
14188		914.526	171.474	457263		0.000358295	0.0361914		0.051185	0.00222353	0.00204467	0.126923	0
14187		914.421	171.454	457211		0.000358364	0.0361984		0.0511949	0.00222413	0.00204521	0.126934	0
14186		914.316	171.434	457158		0.000358432	0.0362053		0.0512046	0.00222472	0.00204573	0.126945	0
14185		914.211	171.414	457105		0.000358501	0.0362122		0.0512144	0.00222532	0.00204626	0.126956	0
14184		914.105	171.395	457053		0.00035857	0.0362192		0.0512243	0.00222592	0.00204679	0.126967	0
14183		914	171.375	457000		0.000358639	0.0362262		0.0512341	0.00222652	0.00204733	0.126978	0
14182		913.895	171.355	456947		0.000358708	0.0362331		0.051244	0.00222712	0.00204786	0.126989	0
14181		913.789	171.336	456895		0.000358777	0.0362401		0.0512539	0.00222772	0.00204839	0.127	0
14180		913.684	171.316	456842		0.000358846	0.0362471		0.0512637	0.00222832	0.00204893	0.127011	0
14179		913.579	171.296	456789		0.000358915	0.036254		0.0512736	0.00222892	0.00204946	0.127022	0
14178		913.474	171.276	456737		0.000358983	0.0362609		0.0512833	0.00222951	0.00204998	0.127033	0
14177		913.368	171.257	456684		0.000359052	0.0362679		0.0512931	0.00223011	0.00205051	0.127044	0
14176		913.263	171.237	456632		0.000359121	0.0362748		0.051303	0.00223071	0.00205105	0.127055	0
14175		913.158	171.217	456579		0.00035919	0.0362818		0.0513129	0.00223131	0.00205158	0.127066	0
14174		913.053	171.197	456526		0.000359259	0.0362888		0.0513227	0.00223191	0.00205211	0.127077	0
14173		912.947	171.178	456474		0.000359329	0.0362959		0.0513327	0.00223253	0.00205265	0.127088	0
14172		912.842	171.158	456421		0.000359398	0.0363028		0.0513426	0.00223313	0.00205319	0.127099	0
14171		912.737	171.138	456368		0.000359467	0.0363098		0.0513524	0.00223373	0.00205372	0.12711	0
14170		912.632	171.118	456316		0.000359536	0.0363168		0.0513623	0.00223432	0.00205425	0.127121	0
14169		912.526	171.099	456263		0.000359605	0.0363237		0.0513721	0.00223492	0.00205478	0.127132	0
14168		912.421	171.079	456211		0.000359674	0.0363307		0.051382	0.00223552	0.00205532	0.127143	0
14167		912.316	171.059	456158		0.000359743	0.0363377		0.0513919	0.00223612	0.00205585	0.127154	0
14166		912.211	171.039	456105		0.000359813	0.0363447		0.0514019	0.00223674	0.00205639	0.127165	0
14165		912.105	171.02	456053		0.000359882	0.0363517		0.0514117	0.00223734	0.00205693	0.127176	0
14164		912	171	456000		0.000359951	0.0363587		0.0514216	0.00223794	0.00205746	0.127187	0
14163		911.895	170.98	455947		0.00036002	0.0363657		0.0514314	0.00223854	0.00205799	0.127198	0
14162		911.789	170.961	455895		0.00036009	0.0363727		0.0514414	0.00223915	0.00205853	0.127209	0
14161		911.684	170.941	455842		0.000360159	0.0363797		0.0514513	0.00223975	0.00205907	0.12722	0
14160		911.579	170.921	455789		0.000360228	0.0363867		0.0514611	0.00224035	0.0020596	0.127231	0
14159		911.474	170.901	455737		0.000360298	0.0363937		0.0514711	0.00224096	0.00206014	0.127243	0
14158		911.368	170.882	455684		0.000360367	0.0364007		0.051481	0.00224156	0.00206067	0.127253	0
14157		911.263	170.862	455632		0.000360436	0.0364077		0.0514909	0.00224216	0.0020612	0.127264	0
14156		911.158	170.842	455579		0.000360506	0.0364147		0.0515009	0.00224277	0.00206175	0.127276	0
14155		911.053	170.822	455526		0.000360575	0.0364217		0.0515107	0.00224337	0.00206228	0.127287	0
14154		910.947	170.803	455474		0.000360645	0.0364288		0.0515207	0.00224398	0.00206282	0.127298	0
14153		910.842	170.783	455421		0.000360714	0.0364358		0.0515306	0.00224458	0.00206335	0.127309	0
14152		910.737	170.763	455368		0.000360784	0.0364428		0.0515406	0.00224519	0.0020639	0.12732	0
14151		910.632	170.743	455316		0.000360853	0.0364498		0.0515504	0.00224579	0.00206443	0.127331	0
14150		910.526	170.724	455263		0.000360923	0.0364569		0.0515604	0.0022464	0.00206497	0.127342	0
14149		910.421	170.704	455211		0.000360992	0.0364638		0.0515703	0.002247	0.0020655	0.127353	0
14148		910.316	170.684	455158		0.000361062	0.0364709		0.0515803	0.00224761	0.00206605	0.127364	0
14147		910.211	170.664	455105		0.000361131	0.0364779		0.0515901	0.00224821	0.00206658	0.127375	0
14146		910.105	170.645	455053		0.000361201	0.0364849		0.0516001	0.00224882	0.00206712	0.127386	0
14145		910	170.625	455000		0.000361271	0.036492		0.0516101	0.00224944	0.00206766	0.127397	0
14144		909.895	170.605	454947		0.00036134	0.036499		0.05162	0.00225004	0.00206819	0.127408	0
14143		909.789	170.586	454895		0.00036141	0.0365061		0.05163	0.00225065	0.00206874	0.127419	0
14142		909.684	170.566	454842		0.00036148	0.0365131		0.05164	0.00225126	0.00206928	0.12743	0
14141		909.579	170.546	454789		0.00036155	0.0365202		0.05165	0.00225187	0.00206982	0.127442	0
14140		909.474	170.526	454737		0.000361619	0.0365272		0.0516599	0.00225247	0.00207035	0.127452	0
14139		909.368	170.507	454684		0.000361689	0.0365342		0.0516699	0.00225308	0.0020709	0.127464	0
14138		909.263	170.487	454632		0.000361759	0.0365413		0.0516799	0.00225369	0.00207144	0.127475	0
14137		909.158	170.467	454579		0.000361829	0.0365484		0.0516899	0.0022543	0.00207198	0.127486	0
14136		909.053	170.447	454526		0.000361899	0.0365555		0.0516999	0.00225491	0.00207252	0.127497	0
14135		908.947	170.428	454474		0.000361968	0.0365624		0.0517097	0.00225551	0.00207305	0.127508	0
14134		908.842	170.408	454421		0.000362038	0.0365695		0.0517197	0.00225612	0.0020736	0.127519	0
14133		908.737	170.388	454368		0.000362108	0.0365766		0.0517297	0.00225673	0.00207414	0.12753	0
14132		908.632	170.368	454316		0.000362178	0.0365836		0.0517397	0.00225735	0.00207468	0.127541	0
14131		908.526	170.349	454263		0.000362248	0.0365907		0.0517497	0.00225796	0.00207522	0.127552	0
14130		908.421	170.329	454211		0.000362318	0.0365978		0.0517597	0.00225857	0.00207577	0.127563	0
14129		908.316	170.309	454158		0.000362388	0.0366048		0.0517697	0.00225918	0.00207631	0.127575	0
14128		908.211	170.289	454105		0.000362458	0.0366119		0.0517797	0.00225979	0.00207685	0.127586	0
14127		908.105	170.27	454053		0.000362528	0.036619		0.0517897	0.0022604	0.00207739	0.127597	0
14126		908	170.25	454000		0.000362598	0.0366261		0.0517997	0.00226101	0.00207793	0.127608	0
14125		907.895	170.23	453947		0.000362668	0.0366331		0.0518097	0.00226162	0.00207848	0.127619	0
14124		907.789	170.211	453895		0.000362738	0.0366402		0.0518197	0.00226223	0.00207902	0.12763	0
14123		907.684	170.191	453842		0.000362809	0.0366474		0.0518299	0.00226286	0.00207957	0.127641	0
14122		907.579	170.171	453789		0.000362879	0.0366544		0.0518399	0.00226347	0.00208011	0.127652	0
14121		907.474	170.151	453737		0.000362949	0.0366615		0.0518499	0.00226408	0.00208065	0.127663	0
14120		907.368	170.132	453684		0.000363019	0.0366686		0.0518599	0.00226469	0.0020812	0.127675	0
14119		907.263	170.112	453632		0.000363089	0.0366757		0.0518699	0.0022653	0.00208174	0.127686	0
14118		907.158	170.092	453579		0.00036316	0.0366828		0.05188	0.00226592	0.00208229	0.127697	0
14117		907.053	170.072	453526		0.00036323	0.0366899		0.05189	0.00226653	0.00208283	0.127708	0
14116		906.947	170.053	453474		0.0003633	0.036697		0.0519	0.00226714	0.00208337	0.127719	0
14115		906.842	170.033	453421		0.00036337	0.036704		0.05191	0.00226775	0.00208391	0.12773	0
14114		906.737	170.013	453368		0.000363441	0.0367112		0.0519201	0.00226838	0.00208447	0.127741	0
14113		906.632	169.993	453316		0.000363511	0.0367183		0.0519301	0.00226899	0.00208501	0.127752	0
14112		906.526	169.974	453263		0.000363581	0.0367254		0.0519401	0.0022696	0.00208555	0.127764	0
14111		906.421	169.954	453211		0.000363652	0.0367325		0.0519503	0.00227022	0.0020861	0.127775	0
14110		906.316	169.934	453158		0.000363722	0.0367396		0.0519603	0.00227083	0.00208664	0.127786	0
14109		906.211	169.914	453105		0.000363793	0.0367468		0.0519704	0.00227145	0.0020872	0.127797	0
14108		906.105	169.895	453053		0.000363863	0.0367538		0.0519804	0.00227206	0.00208774	0.127808	0
14107		906	169.875	453000		0.000363934	0.036761		0.0519906	0.00227269	0.00208829	0.127819	0
14106		905.895	169.855	452947		0.000364004	0.0367681		0.0520006	0.0022733	0.00208883	0.12783	0
14105		905.789	169.836	452895		0.000364075	0.0367753		0.0520107	0.00227392	0.00208938	0.127842	0
14104		905.684	169.816	452842		0.000364145	0.0367823		0.0520207	0.00227453	0.00208992	0.127853	0
14103		905.579	169.796	452789		0.000364216	0.0367895		0.0520309	0.00227515	0.00209048	0.127864	0
14102		905.474	169.776	452737		0.000364286	0.0367966		0.0520409	0.00227576	0.00209102	0.127875	0
14101		905.368	169.757	452684		0.000364357	0.0368037		0.052051	0.00227638	0.00209157	0.127886	0
14100		905.263	169.737	452632		0.000364428	0.0368109		0.0520611	0.00227701	0.00209212	0.127898	0
14099		905.158	169.717	452579		0.000364498	0.036818		0.0520711	0.00227762	0.00209266	0.127909	0
14098		905.053	169.697	452526		0.000364569	0.0368252		0.0520813	0.00227824	0.00209321	0.12792	0
14097		904.947	169.678	452474		0.00036464	0.0368323		0.0520914	0.00227886	0.00209377	0.127931	0
14096		904.842	169.658	452421		0.00036471	0.0368394		0.0521014	0.00227947	0.00209431	0.127942	0
14095		904.737	169.638	452368		0.000364781	0.0368466		0.0521116	0.00228009	0.00209486	0.127953	0
14094		904.632	169.618	452316		0.000364852	0.0368537		0.0521217	0.00228072	0.00209541	0.127965	0
14093		904.526	169.599	452263		0.000364923	0.0368609		0.0521319	0.00228134	0.00209596	0.127976	0
14092		904.421	169.579	452211		0.000364993	0.036868		0.0521419	0.00228195	0.0020965	0.127987	0
14091		904.316	169.559	452158		0.000365064	0.0368752		0.052152	0.00228257	0.00209706	0.127998	0
14090		904.211	169.539	452105		0.000365135	0.0368823		0.0521621	0.00228319	0.00209761	0.128009	0
14089		904.105	169.52	452053		0.000365206	0.0368895		0.0521723	0.00228381	0.00209816	0.12802	0
14088		904	169.5	452000		0.000365277	0.0368967		0.0521824	0.00228444	0.00209871	0.128032	0
14087		903.895	169.48	451947		0.000365348	0.0369038		0.0521926	0.00228506	0.00209926	0.128043	0
14086		903.789	169.461	451895		0.000365419	0.036911		0.0522027	0.00228568	0.00209981	0.128054	0
14085		903.684	169.441	451842		0.00036549	0.0369182		0.0522129	0.0022863	0.00210036	0.128065	0
14084		903.579	169.421	451789		0.000365561	0.0369254		0.052223	0.00228692	0.00210092	0.128077	0
14083		903.474	169.401	451737		0.000365632	0.0369325		0.0522331	0.00228755	0.00210147	0.128088	0
14082		903.368	169.382	451684		0.000365703	0.0369397		0.0522433	0.00228817	0.00210202	0.128099	0
14081		903.263	169.362	451632		0.000365774	0.0369469		0.0522534	0.00228879	0.00210257	0.12811	0
14080		903.158	169.342	451579		0.000365845	0.036954		0.0522636	0.00228941	0.00210312	0.128121	0
14079		903.053	169.322	451526		0.000365916	0.0369612		0.0522737	0.00229003	0.00210367	0.128133	0
14078		902.947	169.303	451474		0.000365987	0.0369684		0.0522839	0.00229066	0.00210422	0.128144	0
14077		902.842	169.283	451421		0.000366058	0.0369756		0.052294	0.00229128	0.00210478	0.128155	0
14076		902.737	169.263	451368		0.000366129	0.0369827		0.0523041	0.0022919	0.00210533	0.128166	0
14075		902.632	169.243	451316		0.0003662	0.0369899		0.0523143	0.00229252	0.00210588	0.128177	0
14074		902.526	169.224	451263		0.000366272	0.0369972		0.0523246	0.00229315	0.00210644	0.128189	0
14073		902.421	169.204	451211		0.000366343	0.0370043		0.0523347	0.00229378	0.00210699	0.1282	0
14072		902.316	169.184	451158		0.000366414	0.0370115		0.0523449	0.0022944	0.00210754	0.128211	0
14071		902.211	169.164	451105		0.000366485	0.0370187		0.052355	0.00229502	0.00210809	0.128222	0
14070		902.105	169.145	451053		0.000366557	0.037026		0.0523653	0.00229565	0.00210865	0.128234	0
14069		902	169.125	451000		0.000366628	0.0370331		0.0523754	0.00229627	0.00210921	0.128245	0
14068		901.895	169.105	450947		0.000366699	0.0370403		0.0523856	0.0022969	0.00210976	0.128256	0
14067		901.789	169.086	450895		0.000366771	0.0370476		0.0523959	0.00229753	0.00211032	0.128267	0
14066		901.684	169.066	450842		0.000366842	0.0370547		0.052406	0.00229815	0.00211087	0.128278	0
14065		901.579	169.046	450789		0.000366913	0.0370619		0.0524161	0.00229877	0.00211142	0.12829	0
14064		901.474	169.026	450737		0.000366985	0.0370692		0.0524264	0.00229941	0.00211198	0.128301	0
14063		901.368	169.007	450684		0.000367056	0.0370764		0.0524366	0.00230003	0.00211253	0.128312	0
14062		901.263	168.987	450632		0.000367128	0.0370836		0.0524469	0.00230066	0.00211309	0.128324	0
14061		901.158	168.967	450579		0.000367199	0.0370908		0.052457	0.00230128	0.00211364	0.128335	0
14060		901.053	168.947	450526		0.000367271	0.0370981		0.0524673	0.00230192	0.00211421	0.128346	0
14059		900.947	168.928	450474		0.000367342	0.0371053		0.0524774	0.00230254	0.00211476	0.128357	0
14058		900.842	168.908	450421		0.000367414	0.0371125		0.0524877	0.00230317	0.00211532	0.128369	0
14057		900.737	168.888	450368		0.000367485	0.0371197		0.0524979	0.00230379	0.00211587	0.12838	0
14056		900.632	168.868	450316		0.000367557	0.037127		0.0525081	0.00230443	0.00211643	0.128391	0
14055		900.526	168.849	450263		0.000367629	0.0371342		0.0525184	0.00230506	0.00211699	0.128402	0
14054		900.421	168.829	450211		0.0003677	0.0371414		0.0525286	0.00230568	0.00211754	0.128413	0
14053		900.316	168.809	450158		0.000367772	0.0371487		0.0525389	0.00230631	0.0021181	0.128425	0
14052		900.211	168.789	450105		0.000367844	0.037156		0.0525491	0.00230695	0.00211866	0.128436	0
14051		900.105	168.77	450053		0.000367915	0.0371631		0.0525593	0.00230757	0.00211921	0.128447	0
14050		900	168.75	450000		0.000367987	0.0371704		0.0525696	0.0023082	0.00211978	0.128459	0
14049		899.895	168.73	449947		0.000368059	0.0371777		0.0525799	0.00230883	0.00212034	0.12847	0
14048		899.789	168.711	449895		0.000368131	0.0371849		0.0525901	0.00230947	0.0021209	0.128481	0
14047		899.684	168.691	449842		0.000368202	0.0371921		0.0526003	0.00231009	0.00212145	0.128492	0
14046		899.579	168.671	449789		0.000368274	0.0371994		0.0526106	0.00231072	0.00212201	0.128504	0
14045		899.474	168.651	449737		0.000368346	0.0372067		0.0526209	0.00231135	0.00212257	0.128515	0
14044		899.368	168.632	449684		0.000368418	0.0372139		0.0526311	0.00231199	0.00212313	0.128526	0
14043		899.263	168.612	449632		0.00036849	0.0372212		0.0526414	0.00231262	0.00212369	0.128538	0
14042		899.158	168.592	449579		0.000368562	0.0372285		0.0526517	0.00231325	0.00212425	0.128549	0
14041		899.053	168.572	449526		0.000368634	0.0372358		0.052662	0.00231389	0.00212481	0.12856	0
14040		898.947	168.553	449474		0.000368706	0.037243		0.0526723	0.00231452	0.00212538	0.128572	0
14039		898.842	168.533	449421		0.000368778	0.0372503		0.0526826	0.00231515	0.00212594	0.128583	0
14038		898.737	168.513	449368		0.00036885	0.0372576		0.0526929	0.00231578	0.0021265	0.128594	0
14037		898.632	168.493	449316		0.000368922	0.0372648		0.0527031	0.00231642	0.00212706	0.128606	0
14036		898.526	168.474	449263		0.000368994	0.0372721		0.0527134	0.00231705	0.00212762	0.128617	0
14035		898.421	168.454	449211		0.000369066	0.0372794		0.0527237	0.00231768	0.00212818	0.128628	0
14034		898.316	168.434	449158		0.000369138	0.0372867		0.052734	0.00231832	0.00212874	0.128639	0
14033		898.211	168.414	449105		0.00036921	0.0372939		0.0527443	0.00231895	0.0021293	0.128651	0
14032		898.105	168.395	449053		0.000369282	0.0373012		0.0527546	0.00231958	0.00212986	0.128662	0
14031		898	168.375	449000		0.000369354	0.0373085		0.0527649	0.00232021	0.00213042	0.128673	0
14030		897.895	168.355	448947		0.000369427	0.0373159		0.0527753	0.00232086	0.00213099	0.128685	0
14029		897.789	168.336	448895		0.000369499	0.0373231		0.0527856	0.00232149	0.00213155	0.128696	0
14028		897.684	168.316	448842		0.000369571	0.0373304		0.0527959	0.00232212	0.00213211	0.128707	0
14027		897.579	168.296	448789		0.000369643	0.0373377		0.0528061	0.00232276	0.00213267	0.128719	0
14026		897.474	168.276	448737		0.000369716	0.0373451		0.0528166	0.0023234	0.00213325	0.12873	0
14025		897.368	168.257	448684		0.000369788	0.0373523		0.0528269	0.00232403	0.00213381	0.128741	0
14024		897.263	168.237	448632		0.00036986	0.0373596		0.0528371	0.00232467	0.00213437	0.128753	0
14023		897.158	168.217	448579		0.000369933	0.037367		0.0528476	0.00232531	0.00213494	0.128764	0
14022		897.053	168.197	448526		0.000370005	0.0373742		0.0528579	0.00232594	0.0021355	0.128775	0
14021		896.947	168.178	448474		0.000370077	0.0373815		0.0528681	0.00232658	0.00213606	0.128787	0
14020		896.842	168.158	448421		0.00037015	0.0373889		0.0528786	0.00232722	0.00213663	0.128798	0
14019		896.737	168.138	448368		0.000370222	0.0373962		0.0528889	0.00232785	0.00213719	0.128809	0
14018		896.632	168.118	448316		0.000370295	0.0374035		0.0528993	0.0023285	0.00213776	0.128821	0
14017		896.526	168.099	448263		0.000370367	0.0374108		0.0529096	0.00232913	0.00213832	0.128832	0
14016		896.421	168.079	448211		0.00037044	0.0374182		0.05292	0.00232977	0.00213889	0.128844	0
14015		896.316	168.059	448158		0.000370512	0.0374255		0.0529303	0.00233041	0.00213945	0.128855	0
14014		896.211	168.039	448105		0.000370585	0.0374328		0.0529407	0.00233105	0.00214002	0.128866	0
14013		896.105	168.02	448053		0.000370657	0.0374401		0.052951	0.00233168	0.00214058	0.128878	0
14012		896	168	448000		0.00037073	0.0374475		0.0529614	0.00233233	0.00214115	0.128889	0
14011		895.895	167.98	447947		0.000370802	0.0374547		0.0529717	0.00233296	0.00214171	0.1289	0
14010		895.789	167.961	447895		0.000370875	0.0374621		0.0529821	0.0023336	0.00214228	0.128912	0
14009		895.684	167.941	447842		0.000370948	0.0374695		0.0529926	0.00233425	0.00214285	0.128923	0
14008		895.579	167.921	447789		0.00037102	0.0374768		0.0530029	0.00233488	0.00214341	0.128934	0
14007		895.474	167.901	447737		0.000371093	0.0374841		0.0530133	0.00233552	0.00214398	0.128946	0
14006		895.368	167.882	447684		0.000371166	0.0374915		0.0530237	0.00233617	0.00214456	0.128957	0
14005		895.263	167.862	447632		0.000371239	0.0374989		0.0530341	0.00233681	0.00214513	0.128969	0
14004		895.158	167.842	447579		0.000371311	0.0375062		0.0530444	0.00233744	0.00214569	0.12898	0
14003		895.053	167.822	447526		0.000371384	0.0375135		0.0530549	0.00233809	0.00214626	0.128991	0
14002		894.947	167.803	447474		0.000371457	0.0375209		0.0530653	0.00233873	0.00214683	0.129003	0
14001		894.842	167.783	447421		0.00037153	0.0375283		0.0530757	0.00233938	0.0021474	0.129014	0
14000		894.737	167.763	447368		0.000371603	0.0375357		0.0530861	0.00234002	0.00214797	0.129026	0
13999		894.632	167.743	447316		0.000371676	0.037543		0.0530966	0.00234067	0.00214854	0.129037	0
13998		894.526	167.724	447263		0.000371749	0.0375504		0.053107	0.00234131	0.00214911	0.129048	0
13997		894.421	167.704	447211		0.000371821	0.0375577		0.0531173	0.00234194	0.00214967	0.12906	0
13996		894.316	167.684	447158		0.000371894	0.0375651		0.0531277	0.00234258	0.00215024	0.129071	0
13995		894.211	167.664	447105		0.000371967	0.0375724		0.0531381	0.00234323	0.00215081	0.129082	0
13994		894.105	167.645	447053		0.00037204	0.0375798		0.0531486	0.00234387	0.00215138	0.129094	0
13993		894	167.625	447000		0.000372113	0.0375872		0.053159	0.00234452	0.00215195	0.129105	0
13992		893.895	167.605	446947		0.000372186	0.0375945		0.0531694	0.00234516	0.00215252	0.129117	0
13991		893.789	167.586	446895		0.00037226	0.037602		0.05318	0.00234582	0.0021531	0.129128	0
13990		893.684	167.566	446842		0.000372333	0.0376094		0.0531904	0.00234646	0.00215367	0.12914	0
13989		893.579	167.546	446789		0.000372406	0.0376168		0.0532009	0.0023471	0.00215424	0.129151	0
13988		893.474	167.526	446737		0.000372479	0.0376241		0.0532113	0.00234775	0.00215481	0.129162	0
13987		893.368	167.507	446684		0.000372552	0.0376315		0.0532217	0.00234839	0.00215538	0.129174	0
13986		893.263	167.487	446632		0.000372625	0.0376389		0.0532321	0.00234903	0.00215595	0.129185	0
13985		893.158	167.467	446579		0.000372698	0.0376463		0.0532426	0.00234968	0.00215652	0.129197	0
13984		893.053	167.447	446526		0.000372772	0.0376537		0.0532531	0.00235033	0.0021571	0.129208	0
13983		892.947	167.428	446474		0.000372845	0.0376611		0.0532636	0.00235098	0.00215767	0.12922	0
13982		892.842	167.408	446421		0.000372918	0.0376685		0.053274	0.00235162	0.00215824	0.129231	0
13981		892.737	167.388	446368		0.000372992	0.037676		0.0532846	0.00235228	0.00215882	0.129243	0
13980		892.632	167.368	446316		0.000373065	0.0376833		0.053295	0.00235292	0.00215939	0.129254	0
13979		892.526	167.349	446263		0.000373138	0.0376907		0.0533054	0.00235356	0.00215996	0.129265	0
13978		892.421	167.329	446211		0.000373212	0.0376982		0.053316	0.00235422	0.00216054	0.129277	0
13977		892.316	167.309	446158		0.000373285	0.0377056		0.0533264	0.00235486	0.00216111	0.129288	0
13976		892.211	167.289	446105		0.000373358	0.0377129		0.0533369	0.00235551	0.00216168	0.1293	0
13975		892.105	167.27	446053		0.000373432	0.0377204		0.0533474	0.00235616	0.00216226	0.129311	0
13974		892	167.25	446000		0.000373505	0.0377278		0.0533579	0.00235681	0.00216283	0.129323	0
13973		891.895	167.23	445947		0.000373579	0.0377353		0.0533684	0.00235746	0.00216341	0.129334	0
13972		891.789	167.211	445895		0.000373652	0.0377426		0.0533789	0.0023581	0.00216398	0.129345	0
13971		891.684	167.191	445842		0.000373726	0.0377501		0.0533894	0.00235876	0.00216456	0.129357	0
13970		891.579	167.171	445789		0.000373799	0.0377575		0.0533999	0.0023594	0.00216513	0.129368	0
13969		891.474	167.151	445737		0.000373873	0.0377649		0.0534104	0.00236006	0.00216571	0.12938	0
13968		891.368	167.132	445684		0.000373947	0.0377724		0.053421	0.00236071	0.00216629	0.129391	0
13967		891.263	167.112	445632		0.00037402	0.0377798		0.0534314	0.00236136	0.00216686	0.129403	0
13966		891.158	167.092	445579		0.000374094	0.0377873		0.053442	0.00236201	0.00216744	0.129414	0
13965		891.053	167.072	445526		0.000374168	0.0377947		0.0534526	0.00236267	0.00216802	0.129426	0
13964		890.947	167.053	445474		0.000374241	0.0378021		0.053463	0.00236331	0.00216859	0.129437	0
13963		890.842	167.033	445421		0.000374315	0.0378096		0.0534736	0.00236397	0.00216917	0.129449	0
13962		890.737	167.013	445368		0.000374389	0.0378171		0.0534841	0.00236462	0.00216975	0.12946	0
13961		890.632	166.993	445316		0.000374463	0.0378245		0.0534947	0.00236528	0.00217033	0.129472	0
13960		890.526	166.974	445263		0.000374536	0.0378319		0.0535051	0.00236592	0.0021709	0.129483	0
13959		890.421	166.954	445211		0.00037461	0.0378394		0.0535157	0.00236657	0.00217148	0.129495	0
13958		890.316	166.934	445158		0.000374684	0.0378469		0.0535263	0.00236723	0.00217206	0.129506	0
13957		890.211	166.914	445105		0.000374758	0.0378543		0.0535369	0.00236789	0.00217264	0.129518	0
13956		890.105	166.895	445053		0.000374832	0.0378618		0.0535474	0.00236854	0.00217322	0.129529	0
13955		890	166.875	445000		0.000374906	0.0378693		0.053558	0.0023692	0.0021738	0.129541	0
13954		889.895	166.855	444947		0.00037498	0.0378768		0.0535686	0.00236985	0.00217438	0.129552	0
13953		889.789	166.836	444895		0.000375053	0.0378841		0.053579	0.00237049	0.00217495	0.129564	0
13952		889.684	166.816	444842		0.000375127	0.0378916		0.0535896	0.00237115	0.00217553	0.129575	0
13951		889.579	166.796	444789		0.000375201	0.0378991		0.0536001	0.0023718	0.00217611	0.129587	0
13950		889.474	166.776	444737		0.000375275	0.0379066		0.0536107	0.00237246	0.00217668	0.129598	0
13949		889.368	166.757	444684		0.00037535	0.0379141		0.0536214	0.00237313	0.00217728	0.12961	0
13948		889.263	166.737	444632		0.000375424	0.0379216		0.053632	0.00237378	0.00217786	0.129621	0
13947		889.158	166.717	444579		0.000375498	0.0379291		0.0536426	0.00237443	0.00217843	0.129633	0
13946		889.053	166.697	444526		0.000375572	0.0379366		0.0536531	0.00237509	0.00217901	0.129644	0
13945		888.947	166.678	444474		0.000375646	0.037944		0.0536637	0.00237574	0.00217959	0.129656	0
13944		888.842	166.658	444421		0.00037572	0.0379515		0.0536743	0.0023764	0.00218017	0.129667	0
13943		888.737	166.638	444368		0.000375794	0.037959		0.0536849	0.00237705	0.00218075	0.129679	0
13942		888.632	166.618	444316		0.000375869	0.0379666		0.0536956	0.00237772	0.00218134	0.12969	0
13941		888.526	166.599	444263		0.000375943	0.037974		0.0537061	0.00237838	0.00218192	0.129702	0
13940		888.421	166.579	444211		0.000376017	0.0379815		0.0537167	0.00237903	0.0021825	0.129713	0
13939		888.316	166.559	444158		0.000376091	0.037989		0.0537273	0.00237968	0.00218308	0.129725	0
13938		888.211	166.539	444105		0.000376166	0.0379966		0.053738	0.00238035	0.00218367	0.129737	0
13937		888.105	166.52	444053		0.00037624	0.038004		0.0537486	0.00238101	0.00218425	0.129748	0
13936		888	166.5	444000		0.000376314	0.0380115		0.0537591	0.00238166	0.00218483	0.129759	0
13935		887.895	166.48	443947		0.000376389	0.0380191		0.0537699	0.00238233	0.00218542	0.129771	0
13934		887.789	166.461	443895		0.000376463	0.0380266		0.0537804	0.00238298	0.002186	0.129783	0
13933		887.684	166.441	443842		0.000376537	0.038034		0.053791	0.00238364	0.00218658	0.129794	0
13932		887.579	166.421	443789		0.000376612	0.0380416		0.0538017	0.0023843	0.00218717	0.129806	0
13931		887.474	166.401	443737		0.000376686	0.0380491		0.0538123	0.00238496	0.00218775	0.129817	0
13930		887.368	166.382	443684		0.000376761	0.0380567		0.053823	0.00238562	0.00218834	0.129829	0
13929		887.263	166.362	443632		0.000376835	0.0380641		0.0538336	0.00238628	0.00218891	0.12984	0
13928		887.158	166.342	443579		0.00037691	0.0380717		0.0538443	0.00238694	0.0021895	0.129852	0
13927		887.053	166.322	443526		0.000376984	0.0380792		0.0538549	0.0023876	0.00219008	0.129863	0
13926		886.947	166.303	443474		0.000377059	0.0380868		0.0538656	0.00238827	0.00219067	0.129875	0
13925		886.842	166.283	443421		0.000377134	0.0380943		0.0538763	0.00238893	0.00219126	0.129887	0
13924		886.737	166.263	443368		0.000377208	0.0381018		0.0538869	0.00238959	0.00219184	0.129898	0
13923		886.632	166.243	443316		0.000377283	0.0381094		0.0538976	0.00239025	0.00219243	0.12991	0
13922		886.526	166.224	443263		0.000377358	0.038117		0.0539083	0.00239092	0.00219302	0.129921	0
13921		886.421	166.204	443211		0.000377432	0.0381244		0.0539189	0.00239157	0.0021936	0.129933	0
13920		886.316	166.184	443158		0.000377507	0.038132		0.0539296	0.00239224	0.00219419	0.129945	0
13919		886.211	166.164	443105		0.000377582	0.0381396		0.0539403	0.00239291	0.00219478	0.129956	0
13918		886.105	166.145	443053		0.000377657	0.0381472		0.053951	0.00239357	0.00219537	0.129968	0
13917		886	166.125	443000		0.000377731	0.0381546		0.0539616	0.00239423	0.00219595	0.129979	0
13916		885.895	166.105	442947		0.000377806	0.0381622		0.0539723	0.00239489	0.00219654	0.129991	0
13915		885.789	166.086	442895		0.000377881	0.0381698		0.053983	0.00239556	0.00219712	0.130002	0
13914		885.684	166.066	442842		0.000377956	0.0381774		0.0539937	0.00239622	0.00219771	0.130014	0
13913		885.579	166.046	442789		0.000378031	0.0381849		0.0540044	0.00239689	0.0021983	0.130026	0
13912		885.474	166.026	442737		0.000378106	0.0381925		0.0540151	0.00239756	0.00219889	0.130037	0
13911		885.368	166.007	442684		0.000378181	0.0382001		0.0540259	0.00239822	0.00219948	0.130049	0
13910		885.263	165.987	442632		0.000378256	0.0382077		0.0540366	0.00239889	0.00220007	0.130061	0
13909		885.158	165.967	442579		0.000378331	0.0382153		0.0540473	0.00239955	0.00220066	0.130072	0
13908		885.053	165.947	442526		0.000378406	0.0382228		0.054058	0.00240022	0.00220125	0.130084	0
13907		884.947	165.928	442474		0.000378481	0.0382304		0.0540687	0.00240089	0.00220184	0.130095	0
13906		884.842	165.908	442421		0.000378556	0.038238		0.0540794	0.00240155	0.00220243	0.130107	0
13905		884.737	165.888	442368		0.000378631	0.0382456		0.0540901	0.00240222	0.00220302	0.130119	0
13904		884.632	165.868	442316		0.000378706	0.0382531		0.0541009	0.00240288	0.00220361	0.13013	0
13903		884.526	165.849	442263		0.000378781	0.0382607		0.0541116	0.00240355	0.00220419	0.130142	0
13902		884.421	165.829	442211		0.000378856	0.0382683		0.0541223	0.00240422	0.00220478	0.130153	0
13901		884.316	165.809	442158		0.000378931	0.0382759		0.054133	0.00240488	0.00220537	0.130165	0
13900		884.211	165.789	442105		0.000379007	0.0382835		0.0541439	0.00240556	0.00220597	0.130177	0
13899		884.105	165.77	442053		0.000379082	0.0382911		0.0541546	0.00240623	0.00220656	0.130188	0
13898		884	165.75	442000		0.000379157	0.0382987		0.0541653	0.00240689	0.00220715	0.1302	0
13897		883.895	165.73	441947		0.000379232	0.0383063		0.054176	0.00240756	0.00220774	0.130211	0
13896		883.789	165.711	441895		0.000379308	0.0383139		0.0541869	0.00240824	0.00220834	0.130223	0
13895		883.684	165.691	441842		0.000379383	0.0383215		0.0541976	0.0024089	0.00220893	0.130235	0
13894		883.579	165.671	441789		0.000379458	0.0383291		0.0542083	0.00240957	0.00220951	0.130246	0
13893		883.474	165.651	441737		0.000379534	0.0383368		0.0542191	0.00241024	0.00221011	0.130258	0
13892		883.368	165.632	441684		0.000379609	0.0383443		0.0542299	0.00241091	0.0022107	0.13027	0
13891		883.263	165.612	441632		0.000379685	0.038352		0.0542407	0.00241159	0.0022113	0.130281	0
13890		883.158	165.592	441579		0.00037976	0.0383596		0.0542514	0.00241225	0.00221189	0.130293	0
13889		883.053	165.572	441526		0.000379835	0.0383672		0.0542621	0.00241292	0.00221248	0.130305	0
13888		882.947	165.553	441474		0.000379911	0.0383748		0.054273	0.0024136	0.00221308	0.130316	0
13887		882.842	165.533	441421		0.000379987	0.0383825		0.0542839	0.00241427	0.00221368	0.130328	0
13886		882.737	165.513	441368		0.000380062	0.0383901		0.0542946	0.00241494	0.00221427	0.13034	0
13885		882.632	165.493	441316		0.000380138	0.0383978		0.0543054	0.00241562	0.00221487	0.130351	0
13884		882.526	165.474	441263		0.000380213	0.0384054		0.0543161	0.00241628	0.00221545	0.130363	0
13883		882.421	165.454	441211		0.000380289	0.038413		0.054327	0.00241696	0.00221605	0.130375	0
13882		882.316	165.434	441158		0.000380364	0.0384206		0.0543377	0.00241763	0.00221664	0.130386	0
13881		882.211	165.414	441105		0.00038044	0.0384283		0.0543486	0.0024183	0.00221724	0.130398	0
13880		882.105	165.395	441053		0.000380516	0.038436		0.0543594	0.00241898	0.00221784	0.13041	0
13879		882	165.375	441000		0.000380591	0.0384435		0.0543701	0.00241965	0.00221843	0.130421	0
13878		881.895	165.355	440947		0.000380667	0.0384512		0.054381	0.00242032	0.00221903	0.130433	0
13877		881.789	165.336	440895		0.000380743	0.0384589		0.0543919	0.002421	0.00221963	0.130445	0
13876		881.684	165.316	440842		0.000380819	0.0384666		0.0544027	0.00242168	0.00222022	0.130456	0
13875		881.579	165.296	440789		0.000380895	0.0384742		0.0544136	0.00242236	0.00222082	0.130468	0
13874		881.474	165.276	440737		0.00038097	0.0384818		0.0544243	0.00242302	0.00222141	0.13048	0
13873		881.368	165.257	440684		0.000381046	0.0384895		0.0544351	0.0024237	0.00222201	0.130491	0
13872		881.263	165.237	440632		0.000381122	0.0384972		0.054446	0.00242437	0.00222261	0.130503	0
13871		881.158	165.217	440579		0.000381198	0.0385048		0.0544569	0.00242505	0.00222321	0.130515	0
13870		881.053	165.197	440526		0.000381274	0.0385125		0.0544677	0.00242573	0.00222381	0.130527	0
13869		880.947	165.178	440474		0.00038135	0.0385202		0.0544786	0.00242641	0.00222441	0.130538	0
13868		880.842	165.158	440421		0.000381426	0.0385279		0.0544894	0.00242708	0.002225	0.13055	0
13867		880.737	165.138	440368		0.000381502	0.0385356		0.0545003	0.00242776	0.0022256	0.130562	0
13866		880.632	165.118	440316		0.000381578	0.0385432		0.0545111	0.00242844	0.0022262	0.130573	0
13865		880.526	165.099	440263		0.000381654	0.0385509		0.054522	0.00242911	0.0022268	0.130585	0
13864		880.421	165.079	440211		0.00038173	0.0385586		0.0545329	0.00242979	0.0022274	0.130597	0
13863		880.316	165.059	440158		0.000381806	0.0385663		0.0545437	0.00243047	0.002228	0.130609	0
13862		880.211	165.039	440105		0.000381882	0.0385739		0.0545546	0.00243115	0.00222859	0.13062	0
13861		880.105	165.02	440053		0.000381958	0.0385816		0.0545654	0.00243182	0.00222919	0.130632	0
13860		880	165	440000		0.000382035	0.0385894		0.0545764	0.00243251	0.0022298	0.130644	0
13859		879.895	164.98	439947		0.000382111	0.0385971		0.0545873	0.00243319	0.0022304	0.130655	0
13858		879.789	164.961	439895		0.000382187	0.0386047		0.0545981	0.00243387	0.002231	0.130667	0
13857		879.684	164.941	439842		0.000382263	0.0386124		0.054609	0.00243454	0.0022316	0.130679	0
13856		879.579	164.921	439789		0.000382339	0.0386201		0.0546199	0.00243522	0.0022322	0.130691	0
13855		879.474	164.901	439737		0.000382416	0.0386279		0.0546309	0.00243591	0.00223281	0.130702	0
13854		879.368	164.882	439684		0.000382492	0.0386356		0.0546417	0.00243659	0.0022334	0.130714	0
13853		879.263	164.862	439632		0.000382568	0.0386432		0.0546526	0.00243726	0.002234	0.130726	0
13852		879.158	164.842	439579		0.000382645	0.038651		0.0546636	0.00243795	0.00223461	0.130738	0
13851		879.053	164.822	439526		0.000382721	0.0386587		0.0546744	0.00243863	0.00223521	0.130749	0
13850		878.947	164.803	439474		0.000382798	0.0386665		0.0546854	0.00243932	0.00223582	0.130761	0
13849		878.842	164.783	439421		0.000382874	0.0386741		0.0546963	0.00243999	0.00223642	0.130773	0
13848		878.737	164.763	439368		0.00038295	0.0386818		0.0547071	0.00244067	0.00223701	0.130784	0
13847		878.632	164.743	439316		0.000383027	0.0386896		0.0547181	0.00244136	0.00223762	0.130796	0
13846		878.526	164.724	439263		0.000383103	0.0386973		0.054729	0.00244204	0.00223822	0.130808	0
13845		878.421	164.704	439211		0.00038318	0.0387051		0.05474	0.00244272	0.00223883	0.13082	0
13844		878.316	164.684	439158		0.000383257	0.0387128		0.054751	0.00244341	0.00223944	0.130832	0
13843		878.211	164.664	439105		0.000383333	0.0387205		0.0547619	0.00244409	0.00224004	0.130843	0
13842		878.105	164.645	439053		0.00038341	0.0387283		0.0547729	0.00244478	0.00224064	0.130855	0
13841		878	164.625	439000		0.000383486	0.038736		0.0547837	0.00244545	0.00224124	0.130867	0
13840		877.895	164.605	438947		0.000383563	0.0387437		0.0547947	0.00244614	0.00224185	0.130879	0
13839		877.789	164.586	438895		0.00038364	0.0387515		0.0548057	0.00244683	0.00224246	0.130891	0
13838		877.684	164.566	438842		0.000383716	0.0387592		0.0548166	0.00244751	0.00224306	0.130902	0
13837		877.579	164.546	438789		0.000383793	0.038767		0.0548276	0.0024482	0.00224366	0.130914	0
13836		877.474	164.526	438737		0.00038387	0.0387747		0.0548386	0.00244889	0.00224427	0.130926	0
13835		877.368	164.507	438684		0.000383947	0.0387825		0.0548496	0.00244957	0.00224488	0.130938	0
13834		877.263	164.487	438632		0.000384023	0.0387902		0.0548604	0.00245025	0.00224548	0.130949	0
13833		877.158	164.467	438579		0.0003841	0.038798		0.0548714	0.00245094	0.00224609	0.130961	0
13832		877.053	164.447	438526		0.000384177	0.0388058		0.0548824	0.00245163	0.0022467	0.130973	0
13831		876.947	164.428	438474		0.000384254	0.0388135		0.0548934	0.00245232	0.0022473	0.130985	0
13830		876.842	164.408	438421		0.000384331	0.0388213		0.0549044	0.002453	0.00224791	0.130997	0
13829		876.737	164.388	438368		0.000384408	0.0388291		0.0549154	0.00245369	0.00224852	0.131008	0
13828		876.632	164.368	438316		0.000384485	0.0388369		0.0549264	0.00245438	0.00224913	0.13102	0
13827		876.526	164.349	438263		0.000384562	0.0388446		0.0549374	0.00245507	0.00224974	0.131032	0
13826		876.421	164.329	438211		0.000384639	0.0388524		0.0549484	0.00245576	0.00225035	0.131044	0
13825		876.316	164.309	438158		0.000384716	0.0388602		0.0549594	0.00245645	0.00225095	0.131056	0
13824		876.211	164.289	438105		0.000384793	0.038868		0.0549704	0.00245713	0.00225156	0.131067	0
13823		876.105	164.27	438053		0.00038487	0.0388758		0.0549814	0.00245782	0.00225217	0.131079	0
13822		876	164.25	438000		0.000384947	0.0388835		0.0549924	0.00245851	0.00225278	0.131091	0
13821		875.895	164.23	437947		0.000385024	0.0388913		0.0550034	0.0024592	0.00225339	0.131103	0
13820		875.789	164.211	437895		0.000385101	0.0388991		0.0550144	0.00245989	0.00225399	0.131115	0
13819		875.684	164.191	437842		0.000385178	0.0389069		0.0550254	0.00246057	0.0022546	0.131126	0
13818		875.579	164.171	437789		0.000385256	0.0389147		0.0550366	0.00246128	0.00225522	0.131138	0
13817		875.474	164.151	437737		0.000385333	0.0389225		0.0550476	0.00246196	0.00225583	0.13115	0
13816		875.368	164.132	437684		0.00038541	0.0389303		0.0550586	0.00246265	0.00225644	0.131162	0
13815		875.263	164.112	437632		0.000385487	0.0389381		0.0550696	0.00246334	0.00225704	0.131174	0
13814		875.158	164.092	437579		0.000385565	0.038946		0.0550807	0.00246404	0.00225766	0.131186	0
13813		875.053	164.072	437526		0.000385642	0.0389537		0.0550917	0.00246473	0.00225827	0.131197	0
13812		874.947	164.053	437474		0.000385719	0.0389615		0.0551027	0.00246542	0.00225888	0.131209	0
13811		874.842	164.033	437421		0.000385797	0.0389694		0.0551139	0.00246612	0.0022595	0.131221	0
13810		874.737	164.013	437368		0.000385874	0.0389772		0.0551249	0.0024668	0.0022601	0.131233	0
13809		874.632	163.993	437316		0.000385952	0.0389851		0.055136	0.0024675	0.00226072	0.131245	0
13808		874.526	163.974	437263		0.000386029	0.0389928		0.055147	0.00246819	0.00226133	0.131257	0
13807		874.421	163.954	437211		0.000386107	0.0390007		0.0551581	0.00246889	0.00226195	0.131269	0
13806		874.316	163.934	437158		0.000386184	0.0390085		0.0551691	0.00246958	0.00226256	0.13128	0
13805		874.211	163.914	437105		0.000386262	0.0390164		0.0551803	0.00247028	0.00226317	0.131292	0
13804		874.105	163.895	437053		0.000386339	0.0390241		0.0551913	0.00247097	0.00226378	0.131304	0
13803		874	163.875	437000		0.000386417	0.039032		0.0552024	0.00247167	0.0022644	0.131316	0
13802		873.895	163.855	436947		0.000386494	0.0390398		0.0552134	0.00247235	0.00226501	0.131328	0
13801		873.789	163.836	436895		0.000386572	0.0390477		0.0552246	0.00247305	0.00226562	0.13134	0
13800		873.684	163.816	436842		0.00038665	0.0390556		0.0552357	0.00247375	0.00226624	0.131352	0
13799		873.579	163.796	436789		0.000386727	0.0390633		0.0552467	0.00247444	0.00226685	0.131363	0
13798		873.474	163.776	436737		0.000386805	0.0390712		0.0552579	0.00247514	0.00226747	0.131375	0
13797		873.368	163.757	436684		0.000386883	0.0390791		0.055269	0.00247584	0.00226809	0.131387	0
13796		873.263	163.737	436632		0.00038696	0.0390869		0.05528	0.00247653	0.00226869	0.131399	0
13795		873.158	163.717	436579		0.000387038	0.0390947		0.0552911	0.00247723	0.00226931	0.131411	0
13794		873.053	163.697	436526		0.000387116	0.0391026		0.0553023	0.00247793	0.00226993	0.131423	0
13793		872.947	163.678	436474		0.000387194	0.0391105		0.0553134	0.00247863	0.00227055	0.131435	0
13792		872.842	163.658	436421		0.000387272	0.0391184		0.0553246	0.00247933	0.00227117	0.131447	0
13791		872.737	163.638	436368		0.000387349	0.0391262		0.0553356	0.00248001	0.00227177	0.131458	0
13790		872.632	163.618	436316		0.000387427	0.039134		0.0553467	0.00248071	0.00227239	0.13147	0
13789		872.526	163.599	436263		0.000387505	0.0391419		0.0553579	0.00248141	0.00227301	0.131482	0
13788		872.421	163.579	436211		0.000387583	0.0391498		0.055369	0.00248211	0.00227362	0.131494	0
13787		872.316	163.559	436158		0.000387661	0.0391577		0.0553801	0.00248281	0.00227424	0.131506	0
13786		872.211	163.539	436105		0.000387739	0.0391656		0.0553913	0.00248351	0.00227486	0.131518	0
13785		872.105	163.52	436053		0.000387817	0.0391734		0.0554024	0.00248421	0.00227548	0.13153	0
13784		872	163.5	436000		0.000387895	0.0391813		0.0554136	0.00248491	0.0022761	0.131542	0
13783		871.895	163.48	435947		0.000387973	0.0391892		0.0554247	0.00248561	0.00227671	0.131554	0
13782		871.789	163.461	435895		0.000388051	0.0391971		0.0554359	0.00248631	0.00227733	0.131565	0
13781		871.684	163.441	435842		0.00038813	0.0392051		0.0554471	0.00248702	0.00227796	0.131578	0
13780		871.579	163.421	435789		0.000388208	0.0392129		0.0554583	0.00248772	0.00227858	0.131589	0
13779		871.474	163.401	435737		0.000388286	0.0392208		0.0554694	0.00248842	0.00227919	0.131601	0
13778		871.368	163.382	435684		0.000388364	0.0392287		0.0554806	0.00248912	0.00227981	0.131613	0
13777		871.263	163.362	435632		0.000388442	0.0392366		0.0554917	0.00248982	0.00228043	0.131625	0
13776		871.158	163.342	435579		0.000388521	0.0392445		0.055503	0.00249053	0.00228106	0.131637	0
13775		871.053	163.322	435526		0.000388599	0.0392524		0.0555141	0.00249123	0.00228167	0.131649	0
13774		870.947	163.303	435474		0.000388677	0.0392603		0.0555253	0.00249193	0.00228229	0.131661	0
13773		870.842	163.283	435421		0.000388755	0.0392682		0.0555364	0.00249263	0.00228291	0.131673	0
13772		870.737	163.263	435368		0.000388834	0.0392762		0.0555477	0.00249334	0.00228354	0.131685	0
13771		870.632	163.243	435316		0.000388912	0.039284		0.0555589	0.00249404	0.00228415	0.131697	0
13770		870.526	163.224	435263		0.000388991	0.039292		0.0555701	0.00249475	0.00228478	0.131709	0
13769		870.421	163.204	435211		0.000389069	0.0392999		0.0555813	0.00249545	0.0022854	0.131721	0
13768		870.316	163.184	435158		0.000389147	0.0393078		0.0555924	0.00249615	0.00228602	0.131733	0
13767		870.211	163.164	435105		0.000389226	0.0393158		0.0556037	0.00249686	0.00228664	0.131745	0
13766		870.105	163.145	435053		0.000389304	0.0393236		0.0556149	0.00249756	0.00228726	0.131756	0
13765		870	163.125	435000		0.000389383	0.0393316		0.0556261	0.00249827	0.00228789	0.131769	0
13764		869.895	163.105	434947		0.000389461	0.0393395		0.0556373	0.00249897	0.00228851	0.13178	0
13763		869.789	163.086	434895		0.00038954	0.0393475		0.0556486	0.00249968	0.00228913	0.131792	0
13762		869.684	163.066	434842		0.000389619	0.0393555		0.0556599	0.00250039	0.00228976	0.131804	0
13761		869.579	163.046	434789		0.000389697	0.0393633		0.055671	0.00250109	0.00229038	0.131816	0
13760		869.474	163.026	434737		0.000389776	0.0393713		0.0556823	0.0025018	0.00229101	0.131828	0
13759		869.368	163.007	434684		0.000389855	0.0393793		0.0556936	0.00250251	0.00229163	0.13184	0
13758		869.263	162.987	434632		0.000389933	0.0393872		0.0557047	0.00250321	0.00229225	0.131852	0
13757		869.158	162.967	434579		0.000390012	0.0393952		0.055716	0.00250392	0.00229288	0.131864	0
13756		869.053	162.947	434526		0.000390091	0.0394031		0.0557273	0.00250463	0.00229351	0.131876	0
13755		868.947	162.928	434474		0.00039017	0.0394111		0.0557386	0.00250534	0.00229413	0.131888	0
13754		868.842	162.908	434421		0.000390248	0.039419		0.0557497	0.00250604	0.00229475	0.1319	0
13753		868.737	162.888	434368		0.000390327	0.039427		0.055761	0.00250675	0.00229538	0.131912	0
13752		868.632	162.868	434316		0.000390406	0.0394349		0.0557723	0.00250746	0.002296	0.131924	0
13751		868.526	162.849	434263		0.000390485	0.0394429		0.0557836	0.00250817	0.00229663	0.131936	0
13750		868.421	162.829	434211		0.000390564	0.0394509		0.0557949	0.00250889	0.00229726	0.131948	0
13749		868.316	162.809	434158		0.000390643	0.0394589		0.0558061	0.0025096	0.00229789	0.13196	0
13748		868.211	162.789	434105		0.000390722	0.0394669		0.0558174	0.00251031	0.00229851	0.131972	0
13747		868.105	162.77	434053		0.000390801	0.0394748		0.0558287	0.00251102	0.00229914	0.131984	0
13746		868	162.75	434000		0.00039088	0.0394828		0.05584	0.00251173	0.00229977	0.131996	0
13745		867.895	162.73	433947		0.000390959	0.0394908		0.0558513	0.00251244	0.0023004	0.132008	0
13744		867.789	162.711	433895		0.000391038	0.0394988		0.0558626	0.00251315	0.00230102	0.13202	0
13743		867.684	162.691	433842		0.000391117	0.0395068		0.0558739	0.00251386	0.00230165	0.132032	0
13742		867.579	162.671	433789		0.000391196	0.0395147		0.0558851	0.00251457	0.00230228	0.132044	0
13741		867.474	162.651	433737		0.000391275	0.0395227		0.0558964	0.00251528	0.0023029	0.132056	0
13740		867.368	162.632	433684		0.000391354	0.0395307		0.0559077	0.00251599	0.00230353	0.132068	0
13739		867.263	162.612	433632		0.000391434	0.0395388		0.0559191	0.00251672	0.00230417	0.13208	0
13738		867.158	162.592	433579		0.000391513	0.0395468		0.0559304	0.00251743	0.0023048	0.132092	0
13737		867.053	162.572	433526		0.000391592	0.0395547		0.0559417	0.00251814	0.00230542	0.132104	0
13736		866.947	162.553	433474		0.000391671	0.0395627		0.055953	0.00251885	0.00230605	0.132116	0
13735		866.842	162.533	433421		0.000391751	0.0395708		0.0559644	0.00251957	0.00230669	0.132128	0
13734		866.737	162.513	433368		0.00039183	0.0395788		0.0559757	0.00252028	0.00230731	0.13214	0
13733		866.632	162.493	433316		0.000391909	0.0395868		0.055987	0.00252099	0.00230794	0.132152	0
13732		866.526	162.474	433263		0.000391989	0.0395948		0.0559984	0.00252171	0.00230858	0.132165	0
13731		866.421	162.454	433211		0.000392068	0.0396028		0.0560097	0.00252242	0.0023092	0.132176	0
13730		866.316	162.434	433158		0.000392147	0.0396108		0.056021	0.00252313	0.00230983	0.132188	0
13729		866.211	162.414	433105		0.000392227	0.0396189		0.0560324	0.00252386	0.00231047	0.132201	0
13728		866.105	162.395	433053		0.000392306	0.0396269		0.0560437	0.00252457	0.0023111	0.132213	0
13727		866	162.375	433000		0.000392386	0.0396349		0.0560551	0.00252529	0.00231173	0.132225	0
13726		865.895	162.355	432947		0.000392465	0.0396429		0.0560664	0.002526	0.00231236	0.132237	0
13725		865.789	162.336	432895		0.000392545	0.039651		0.0560779	0.00252672	0.002313	0.132249	0
13724		865.684	162.316	432842		0.000392624	0.039659		0.0560891	0.00252743	0.00231362	0.132261	0
13723		865.579	162.296	432789		0.000392704	0.0396671		0.0561006	0.00252815	0.00231426	0.132273	0
13722		865.474	162.276	432737		0.000392784	0.0396752		0.056112	0.00252888	0.0023149	0.132285	0
13721		865.368	162.257	432684		0.000392863	0.0396831		0.0561233	0.00252959	0.00231552	0.132297	0
13720		865.263	162.237	432632		0.000392943	0.0396912		0.0561347	0.00253031	0.00231616	0.132309	0
13719		865.158	162.217	432579		0.000393023	0.0396993		0.0561461	0.00253103	0.0023168	0.132321	0
13718		865.053	162.197	432526		0.000393102	0.0397073		0.0561574	0.00253174	0.00231742	0.132333	0
13717		864.947	162.178	432474		0.000393182	0.0397154		0.0561689	0.00253246	0.00231806	0.132345	0
13716		864.842	162.158	432421		0.000393262	0.0397234		0.0561803	0.00253318	0.0023187	0.132357	0
13715		864.737	162.138	432368		0.000393342	0.0397315		0.0561917	0.00253391	0.00231934	0.13237	0
13714		864.632	162.118	432316		0.000393422	0.0397396		0.0562031	0.00253463	0.00231997	0.132382	0
13713		864.526	162.099	432263		0.000393501	0.0397476		0.0562144	0.00253534	0.0023206	0.132394	0
13712		864.421	162.079	432211		0.000393581	0.0397557		0.0562259	0.00253606	0.00232124	0.132406	0
13711		864.316	162.059	432158		0.000393661	0.0397637		0.0562373	0.00253678	0.00232187	0.132418	0
13710		864.211	162.039	432105		0.000393741	0.0397718		0.0562487	0.00253751	0.00232251	0.13243	0
13709		864.105	162.02	432053		0.000393821	0.0397799		0.0562601	0.00253823	0.00232315	0.132442	0
13708		864	162	432000		0.000393901	0.039788		0.0562716	0.00253895	0.00232378	0.132454	0
13707		863.895	161.98	431947		0.000393981	0.0397961		0.056283	0.00253967	0.00232442	0.132466	0
13706		863.789	161.961	431895		0.000394061	0.0398041		0.0562944	0.00254039	0.00232506	0.132478	0
13705		863.684	161.941	431842		0.000394141	0.0398122		0.0563059	0.00254111	0.00232569	0.13249	0
13704		863.579	161.921	431789		0.000394221	0.0398203		0.0563173	0.00254184	0.00232633	0.132502	0
13703		863.474	161.901	431737		0.000394301	0.0398284		0.0563287	0.00254256	0.00232697	0.132515	0
13702		863.368	161.882	431684		0.000394382	0.0398366		0.0563403	0.00254329	0.00232762	0.132527	0
13701		863.263	161.862	431632		0.000394462	0.0398446		0.0563517	0.00254401	0.00232825	0.132539	0
13700		863.158	161.842	431579		0.000394542	0.0398527		0.0563631	0.00254474	0.00232889	0.132551	0
13699		863.053	161.822	431526		0.000394622	0.0398608		0.0563746	0.00254546	0.00232952	0.132563	0
13698		862.947	161.803	431474		0.000394702	0.0398689		0.056386	0.00254618	0.00233016	0.132575	0
13697		862.842	161.783	431421		0.000394783	0.0398771		0.0563976	0.00254691	0.00233081	0.132587	0
13696		862.737	161.763	431368		0.000394863	0.0398852		0.056409	0.00254764	0.00233144	0.132599	0
13695		862.632	161.743	431316		0.000394943	0.0398932		0.0564204	0.00254836	0.00233208	0.132612	0
13694		862.526	161.724	431263		0.000395024	0.0399014		0.056432	0.00254909	0.00233273	0.132624	0
13693		862.421	161.704	431211		0.000395104	0.0399095		0.0564434	0.00254981	0.00233336	0.132636	0
13692		862.316	161.684	431158		0.000395184	0.0399176		0.0564549	0.00255053	0.002334	0.132648	0
13691		862.211	161.664	431105		0.000395265	0.0399258		0.0564664	0.00255127	0.00233465	0.13266	0
13690		862.105	161.645	431053		0.000395345	0.0399338		0.0564779	0.00255199	0.00233528	0.132672	0
13689		862	161.625	431000		0.000395426	0.039942		0.0564894	0.00255272	0.00233593	0.132684	0
13688		861.895	161.605	430947		0.000395506	0.0399501		0.0565009	0.00255344	0.00233657	0.132696	0
13687		861.789	161.586	430895		0.000395587	0.0399583		0.0565124	0.00255418	0.00233721	0.132709	0
13686		861.684	161.566	430842		0.000395667	0.0399664		0.0565239	0.0025549	0.00233785	0.132721	0
13685		861.579	161.546	430789		0.000395748	0.0399745		0.0565354	0.00255563	0.0023385	0.132733	0
13684		861.474	161.526	430737		0.000395829	0.0399827		0.056547	0.00255637	0.00233914	0.132745	0
13683		861.368	161.507	430684		0.000395909	0.0399908		0.0565584	0.00255709	0.00233978	0.132757	0
13682		861.263	161.487	430632		0.00039599	0.039999		0.05657	0.00255782	0.00234043	0.13277	0
13681		861.158	161.467	430579		0.000396071	0.0400072		0.0565816	0.00255856	0.00234107	0.132782	0
13680		861.053	161.447	430526		0.000396151	0.0400153		0.056593	0.00255928	0.00234171	0.132794	0
13679		860.947	161.428	430474		0.000396232	0.0400234		0.0566046	0.00256001	0.00234236	0.132806	0
13678		860.842	161.408	430421		0.000396313	0.0400316		0.0566161	0.00256074	0.002343	0.132818	0
13677		860.737	161.388	430368		0.000396394	0.0400398		0.0566277	0.00256148	0.00234365	0.13283	0
13676		860.632	161.368	430316		0.000396475	0.040048		0.0566393	0.00256221	0.0023443	0.132843	0
13675		860.526	161.349	430263		0.000396555	0.0400561		0.0566507	0.00256293	0.00234493	0.132855	0
13674		860.421	161.329	430211		0.000396636	0.0400642		0.0566623	0.00256367	0.00234558	0.132867	0
13673		860.316	161.309	430158		0.000396717	0.0400724		0.0566739	0.0025644	0.00234623	0.132879	0
13672		860.211	161.289	430105		0.000396798	0.0400806		0.0566854	0.00256513	0.00234687	0.132891	0
13671		860.105	161.27	430053		0.000396879	0.0400888		0.056697	0.00256587	0.00234752	0.132903	0
13670		860	161.25	430000		0.00039696	0.040097		0.0567086	0.0025666	0.00234817	0.132916	0
13669		859.895	161.23	429947		0.000397041	0.0401052		0.0567201	0.00256733	0.00234881	0.132928	0
13668		859.789	161.211	429895		0.000397122	0.0401133		0.0567317	0.00256807	0.00234946	0.13294	0
13667		859.684	161.191	429842		0.000397203	0.0401215		0.0567433	0.0025688	0.0023501	0.132952	0
13666		859.579	161.171	429789		0.000397284	0.0401297		0.0567549	0.00256953	0.00235075	0.132964	0
13665		859.474	161.151	429737		0.000397365	0.0401379		0.0567664	0.00257026	0.0023514	0.132977	0
13664		859.368	161.132	429684		0.000397447	0.0401462		0.0567781	0.00257101	0.00235205	0.132989	0
13663		859.263	161.112	429632		0.000397528	0.0401543		0.0567897	0.00257174	0.0023527	0.133001	0
13662		859.158	161.092	429579		0.000397609	0.0401625		0.0568013	0.00257248	0.00235335	0.133013	0
13661		859.053	161.072	429526		0.00039769	0.0401707		0.0568129	0.00257321	0.00235399	0.133026	0
13660		858.947	161.053	429474		0.000397771	0.0401789		0.0568244	0.00257394	0.00235464	0.133038	0
13659		858.842	161.033	429421		0.000397853	0.0401872		0.0568361	0.00257469	0.0023553	0.13305	0
13658		858.737	161.013	429368		0.000397934	0.0401954		0.0568477	0.00257542	0.00235594	0.133062	0
13657		858.632	160.993	429316		0.000398015	0.0402035		0.0568593	0.00257615	0.00235659	0.133074	0
13656		858.526	160.974	429263		0.000398097	0.0402118		0.056871	0.0025769	0.00235724	0.133087	0
13655		858.421	160.954	429211		0.000398178	0.04022		0.0568826	0.00257763	0.00235789	0.133099	0
13654		858.316	160.934	429158		0.000398259	0.0402282		0.0568941	0.00257836	0.00235854	0.133111	0
13653		858.211	160.914	429105		0.000398341	0.0402365		0.0569059	0.00257911	0.00235919	0.133123	0
13652		858.105	160.895	429053		0.000398422	0.0402446		0.0569174	0.00257984	0.00235984	0.133136	0
13651		858	160.875	429000		0.000398504	0.0402529		0.0569291	0.00258059	0.0023605	0.133148	0
13650		857.895	160.855	428947		0.000398585	0.0402611		0.0569407	0.00258132	0.00236114	0.13316	0
13649		857.789	160.836	428895		0.000398667	0.0402694		0.0569524	0.00258207	0.0023618	0.133172	0
13648		857.684	160.816	428842		0.000398748	0.0402776		0.056964	0.0025828	0.00236244	0.133185	0
13647		857.579	160.796	428789		0.00039883	0.0402859		0.0569757	0.00258354	0.0023631	0.133197	0
13646		857.474	160.776	428737		0.000398912	0.0402941		0.0569874	0.00258429	0.00236376	0.133209	0
13645		857.368	160.757	428684		0.000398993	0.0403023		0.056999	0.00258502	0.0023644	0.133221	0
13644		857.263	160.737	428632		0.000399075	0.0403106		0.0570107	0.00258577	0.00236506	0.133234	0
13643		857.158	160.717	428579		0.000399157	0.0403189		0.0570224	0.00258651	0.00236572	0.133246	0
13642		857.053	160.697	428526		0.000399238	0.0403271		0.057034	0.00258724	0.00236636	0.133258	0
13641		856.947	160.678	428474		0.00039932	0.0403354		0.0570457	0.00258799	0.00236702	0.13327	0
13640		856.842	160.658	428421		0.000399402	0.0403436		0.0570574	0.00258873	0.00236767	0.133283	0
13639		856.737	160.638	428368		0.000399484	0.0403519		0.0570691	0.00258948	0.00236833	0.133295	0
13638		856.632	160.618	428316		0.000399566	0.0403602		0.0570809	0.00259022	0.00236899	0.133307	0
13637		856.526	160.599	428263		0.000399647	0.0403684		0.0570924	0.00259096	0.00236963	0.133319	0
13636		856.421	160.579	428211		0.000399729	0.0403767		0.0571041	0.0025917	0.00237029	0.133332	0
13635		856.316	160.559	428158		0.000399811	0.0403849		0.0571159	0.00259244	0.00237094	0.133344	0
13634		856.211	160.539	428105		0.000399893	0.0403932		0.0571276	0.00259319	0.0023716	0.133356	0
13633		856.105	160.52	428053		0.000399975	0.0404015		0.0571393	0.00259393	0.00237226	0.133369	0
13632		856	160.5	428000		0.000400057	0.0404098		0.057151	0.00259468	0.00237291	0.133381	0
13631		855.895	160.48	427947		0.000400139	0.0404181		0.0571627	0.00259542	0.00237357	0.133393	0
13630		855.789	160.461	427895		0.000400221	0.0404264		0.0571744	0.00259617	0.00237422	0.133406	0
13629		855.684	160.441	427842		0.000400303	0.0404346		0.0571861	0.00259691	0.00237488	0.133418	0
13628		855.579	160.421	427789		0.000400385	0.0404429		0.0571979	0.00259766	0.00237553	0.13343	0
13627		855.474	160.401	427737		0.000400468	0.0404513		0.0572097	0.00259841	0.0023762	0.133443	0
13626		855.368	160.382	427684		0.00040055	0.0404596		0.0572214	0.00259916	0.00237686	0.133455	0
13625		855.263	160.362	427632		0.000400632	0.0404679		0.0572331	0.0025999	0.00237751	0.133467	0
13624		855.158	160.342	427579		0.000400714	0.0404762		0.0572449	0.00260065	0.00237817	0.133479	0
13623		855.053	160.322	427526		0.000400796	0.0404844		0.0572566	0.00260139	0.00237882	0.133492	0
13622		854.947	160.303	427474		0.000400879	0.0404928		0.0572684	0.00260215	0.00237949	0.133504	0
13621		854.842	160.283	427421		0.000400961	0.0405011		0.0572801	0.00260289	0.00238015	0.133516	0
13620		854.737	160.263	427368		0.000401043	0.0405094		0.0572919	0.00260364	0.0023808	0.133529	0
13619		854.632	160.243	427316		0.000401126	0.0405178		0.0573037	0.00260439	0.00238147	0.133541	0
13618		854.526	160.224	427263		0.000401208	0.0405261		0.0573154	0.00260514	0.00238213	0.133553	0
13617		854.421	160.204	427211		0.00040129	0.0405343		0.0573271	0.00260588	0.00238278	0.133566	0
13616		854.316	160.184	427158		0.000401373	0.0405427		0.057339	0.00260664	0.00238345	0.133578	0
13615		854.211	160.164	427105		0.000401455	0.040551		0.0573507	0.00260738	0.0023841	0.13359	0
13614		854.105	160.145	427053		0.000401538	0.0405594		0.0573626	0.00260814	0.00238477	0.133603	0
13613		854	160.125	427000		0.00040162	0.0405677		0.0573743	0.00260888	0.00238542	0.133615	0
13612		853.895	160.105	426947		0.000401703	0.0405761		0.0573861	0.00260964	0.00238609	0.133627	0
13611		853.789	160.086	426895		0.000401785	0.0405843		0.0573979	0.00261038	0.00238675	0.13364	0
13610		853.684	160.066	426842		0.000401868	0.0405927		0.0574097	0.00261114	0.00238741	0.133652	0
13609		853.579	160.046	426789		0.000401951	0.0406011		0.0574216	0.0026119	0.00238808	0.133665	0
13608		853.474	160.026	426737		0.000402033	0.0406094		0.0574333	0.00261264	0.00238873	0.133677	0
13607		853.368	160.007	426684		0.000402116	0.0406178		0.0574451	0.0026134	0.0023894	0.133689	0
13606		853.263	159.987	426632		0.000402199	0.0406262		0.057457	0.00261415	0.00239007	0.133702	0
13605		853.158	159.967	426579		0.000402281	0.0406344		0.0574687	0.0026149	0.00239072	0.133714	0
13604		853.053	159.947	426526		0.000402364	0.0406428		0.0574806	0.00261565	0.00239139	0.133726	0
13603		852.947	159.928	426474		0.000402447	0.0406512		0.0574924	0.00261641	0.00239205	0.133739	0
13602		852.842	159.908	426421		0.00040253	0.0406596		0.0575043	0.00261717	0.00239272	0.133751	0
13601		852.737	159.888	426368		0.000402613	0.040668		0.0575161	0.00261792	0.00239339	0.133763	0
13600		852.632	159.868	426316		0.000402695	0.0406763		0.0575279	0.00261867	0.00239404	0.133776	0
13599		852.526	159.849	426263		0.000402778	0.0406846		0.0575397	0.00261942	0.00239471	0.133788	0
13598		852.421	159.829	426211		0.000402861	0.040693		0.0575516	0.00262018	0.00239537	0.1338	0
13597		852.316	159.809	426158		0.000402944	0.0407014		0.0575634	0.00262093	0.00239604	0.133813	0
13596		852.211	159.789	426105		0.000403027	0.0407098		0.0575753	0.00262169	0.0023967	0.133825	0
13595		852.105	159.77	426053		0.00040311	0.0407182		0.0575871	0.00262245	0.00239737	0.133838	0
13594		852	159.75	426000		0.000403193	0.0407266		0.057599	0.0026232	0.00239803	0.13385	0
13593		851.895	159.73	425947		0.000403276	0.0407349		0.0576109	0.00262396	0.0023987	0.133862	0
13592		851.789	159.711	425895		0.000403359	0.0407433		0.0576227	0.00262471	0.00239936	0.133875	0
13591		851.684	159.691	425842		0.000403442	0.0407517		0.0576346	0.00262547	0.00240003	0.133887	0
13590		851.579	159.671	425789		0.000403526	0.0407602		0.0576466	0.00262624	0.00240071	0.1339	0
13589		851.474	159.651	425737		0.000403609	0.0407686		0.0576584	0.00262699	0.00240137	0.133912	0
13588		851.368	159.632	425684		0.000403692	0.040777		0.0576703	0.00262775	0.00240204	0.133924	0
13587		851.263	159.612	425632		0.000403775	0.0407854		0.0576821	0.0026285	0.0024027	0.133937	0
13586		851.158	159.592	425579		0.000403858	0.0407937		0.057694	0.00262926	0.00240337	0.133949	0
13585		851.053	159.572	425526		0.000403942	0.0408022		0.057706	0.00263003	0.00240405	0.133962	0
13584		850.947	159.553	425474		0.000404025	0.0408106		0.0577179	0.00263078	0.00240471	0.133974	0
13583		850.842	159.533	425421		0.000404108	0.040819		0.0577297	0.00263154	0.00240538	0.133986	0
13582		850.737	159.513	425368		0.000404192	0.0408275		0.0577417	0.00263231	0.00240605	0.133999	0
13581		850.632	159.493	425316		0.000404275	0.0408359		0.0577536	0.00263306	0.00240672	0.134011	0
13580		850.526	159.474	425263		0.000404358	0.0408442		0.0577654	0.00263382	0.00240738	0.134024	0
13579		850.421	159.454	425211		0.000404442	0.0408527		0.0577774	0.00263459	0.00240806	0.134036	0
13578		850.316	159.434	425158		0.000404525	0.0408611		0.0577893	0.00263534	0.00240872	0.134049	0
13577		850.211	159.414	425105		0.000404609	0.0408696		0.0578013	0.00263611	0.0024094	0.134061	0
13576		850.105	159.395	425053		0.000404692	0.040878		0.0578131	0.00263687	0.00241006	0.134073	0
13575		850	159.375	425000		0.000404776	0.0408865		0.0578251	0.00263763	0.00241074	0.134086	0
13574		849.895	159.355	424947		0.00040486	0.0408949		0.0578371	0.0026384	0.00241142	0.134099	0
13573		849.789	159.336	424895		0.000404943	0.0409033		0.057849	0.00263916	0.00241208	0.134111	0
13572		849.684	159.316	424842		0.000405027	0.0409118		0.057861	0.00263992	0.00241276	0.134123	0
13571		849.579	159.296	424789		0.00040511	0.0409202		0.0578729	0.00264068	0.00241342	0.134136	0
13570		849.474	159.276	424737		0.000405194	0.0409287		0.0578849	0.00264145	0.0024141	0.134148	0
13569		849.368	159.257	424684		0.000405278	0.0409372		0.0578969	0.00264222	0.00241477	0.134161	0
13568		849.263	159.237	424632		0.000405362	0.0409457		0.0579089	0.00264298	0.00241545	0.134173	0
13567		849.158	159.217	424579		0.000405445	0.040954		0.0579207	0.00264374	0.00241611	0.134186	0
13566		849.053	159.197	424526		0.000405529	0.0409625		0.0579327	0.00264451	0.00241679	0.134198	0
13565		848.947	159.178	424474		0.000405613	0.040971		0.0579447	0.00264527	0.00241747	0.134211	0
13564		848.842	159.158	424421		0.000405697	0.0409795		0.0579567	0.00264604	0.00241814	0.134223	0
13563		848.737	159.138	424368		0.000405781	0.040988		0.0579687	0.00264681	0.00241882	0.134236	0
13562		848.632	159.118	424316		0.000405865	0.0409965		0.0579807	0.00264758	0.00241949	0.134248	0
13561		848.526	159.099	424263		0.000405949	0.0410049		0.0579927	0.00264834	0.00242017	0.134261	0
13560		848.421	159.079	424211		0.000406033	0.0410134		0.0580047	0.00264911	0.00242084	0.134273	0
13559		848.316	159.059	424158		0.000406117	0.0410219		0.0580167	0.00264988	0.00242152	0.134286	0
13558		848.211	159.039	424105		0.000406201	0.0410304		0.0580287	0.00265065	0.00242219	0.134298	0
13557		848.105	159.02	424053		0.000406285	0.0410389		0.0580407	0.00265141	0.00242287	0.134311	0
13556		848	159	424000		0.000406369	0.0410474		0.0580527	0.00265218	0.00242354	0.134323	0
13555		847.895	158.98	423947		0.000406453	0.0410559		0.0580647	0.00265295	0.00242422	0.134335	0
13554		847.789	158.961	423895		0.000406537	0.0410643		0.0580767	0.00265371	0.00242489	0.134348	0
13553		847.684	158.941	423842		0.000406621	0.0410728		0.0580887	0.00265448	0.00242557	0.13436	0
13552		847.579	158.921	423789		0.000406705	0.0410813		0.0581007	0.00265525	0.00242624	0.134373	0
13551		847.474	158.901	423737		0.000406789	0.0410898		0.0581127	0.00265602	0.00242692	0.134385	0
13550		847.368	158.882	423684		0.000406874	0.0410984		0.0581249	0.0026568	0.00242761	0.134398	0
13549		847.263	158.862	423632		0.000406958	0.0411069		0.0581369	0.00265756	0.00242828	0.13441	0
13548		847.158	158.842	423579		0.000407042	0.0411154		0.0581489	0.00265833	0.00242896	0.134423	0
13547		847.053	158.822	423526		0.000407127	0.0411239		0.058161	0.00265911	0.00242964	0.134436	0
13546		846.947	158.803	423474		0.000407211	0.0411324		0.058173	0.00265988	0.00243032	0.134448	0
13545		846.842	158.783	423421		0.000407295	0.0411409		0.058185	0.00266064	0.00243099	0.13446	0
13544		846.737	158.763	423368		0.00040738	0.0411495		0.0581971	0.00266142	0.00243168	0.134473	0
13543		846.632	158.743	423316		0.000407464	0.041158		0.0582091	0.00266219	0.00243235	0.134486	0
13542		846.526	158.724	423263		0.000407549	0.0411666		0.0582213	0.00266297	0.00243304	0.134498	0
13541		846.421	158.704	423211		0.000407633	0.0411751		0.0582333	0.00266374	0.00243371	0.134511	0
13540		846.316	158.684	423158		0.000407718	0.0411836		0.0582454	0.00266452	0.0024344	0.134523	0
13539		846.211	158.664	423105		0.000407802	0.0411921		0.0582574	0.00266528	0.00243507	0.134536	0
13538		846.105	158.645	423053		0.000407887	0.0412007		0.0582696	0.00266606	0.00243576	0.134548	0
13537		846	158.625	423000		0.000407971	0.0412092		0.0582816	0.00266683	0.00243643	0.134561	0
13536		845.895	158.605	422947		0.000408056	0.0412178		0.0582937	0.00266761	0.00243712	0.134573	0
13535		845.789	158.586	422895		0.000408141	0.0412264		0.0583059	0.00266839	0.0024378	0.134586	0
13534		845.684	158.566	422842		0.000408225	0.0412348		0.0583179	0.00266915	0.00243848	0.134598	0
13533		845.579	158.546	422789		0.00040831	0.0412434		0.05833	0.00266993	0.00243916	0.134611	0
13532		845.474	158.526	422737		0.000408395	0.041252		0.0583421	0.00267071	0.00243985	0.134624	0
13531		845.368	158.507	422684		0.00040848	0.0412606		0.0583543	0.00267149	0.00244053	0.134636	0
13530		845.263	158.487	422632		0.000408565	0.0412692		0.0583664	0.00267227	0.00244122	0.134649	0
13529		845.158	158.467	422579		0.000408649	0.0412777		0.0583784	0.00267304	0.00244189	0.134661	0
13528		845.053	158.447	422526		0.000408734	0.0412863		0.0583906	0.00267382	0.00244258	0.134674	0
13527		844.947	158.428	422474		0.000408819	0.0412948		0.0584027	0.00267459	0.00244326	0.134686	0
13526		844.842	158.408	422421		0.000408904	0.0413034		0.0584149	0.00267537	0.00244395	0.134699	0
13525		844.737	158.388	422368		0.000408989	0.041312		0.058427	0.00267615	0.00244464	0.134712	0
13524		844.632	158.368	422316		0.000409074	0.0413206		0.0584391	0.00267693	0.00244532	0.134724	0
13523		844.526	158.349	422263		0.000409159	0.0413292		0.0584513	0.00267771	0.00244601	0.134737	0
13522		844.421	158.329	422211		0.000409244	0.0413378		0.0584634	0.00267849	0.00244669	0.134749	0
13521		844.316	158.309	422158		0.000409329	0.0413464		0.0584756	0.00267927	0.00244738	0.134762	0
13520		844.211	158.289	422105		0.000409414	0.0413549		0.0584877	0.00268005	0.00244806	0.134774	0
13519		844.105	158.27	422053		0.000409499	0.0413635		0.0584999	0.00268082	0.00244874	0.134787	0
13518		844	158.25	422000		0.000409584	0.0413721		0.058512	0.0026816	0.00244943	0.1348	0
13517		843.895	158.23	421947		0.00040967	0.0413808		0.0585243	0.00268239	0.00245013	0.134812	0
13516		843.789	158.211	421895		0.000409755	0.0413894		0.0585364	0.00268317	0.00245081	0.134825	0
13515		843.684	158.191	421842		0.00040984	0.041398		0.0585486	0.00268395	0.0024515	0.134837	0
13514		843.579	158.171	421789		0.000409925	0.0414066		0.0585607	0.00268473	0.00245218	0.13485	0
13513		843.474	158.151	421737		0.000410011	0.0414153		0.058573	0.00268552	0.00245288	0.134863	0
13512		843.368	158.132	421684		0.000410096	0.0414238		0.0585851	0.0026863	0.00245356	0.134875	0
13511		843.263	158.112	421632		0.000410181	0.0414324		0.0585973	0.00268708	0.00245424	0.134888	0
13510		843.158	158.092	421579		0.000410267	0.0414411		0.0586096	0.00268787	0.00245494	0.134901	0
13509		843.053	158.072	421526		0.000410352	0.0414497		0.0586217	0.00268865	0.00245563	0.134913	0
13508		842.947	158.053	421474		0.000410437	0.0414583		0.0586339	0.00268943	0.00245631	0.134926	0
13507		842.842	158.033	421421		0.000410523	0.041467		0.0586461	0.00269022	0.00245701	0.134938	0
13506		842.737	158.013	421368		0.000410608	0.0414756		0.0586583	0.00269099	0.00245769	0.134951	0
13505		842.632	157.993	421316		0.000410694	0.0414842		0.0586706	0.00269179	0.00245839	0.134964	0
13504		842.526	157.974	421263		0.000410779	0.0414928		0.0586827	0.00269256	0.00245907	0.134976	0
13503		842.421	157.954	421211		0.000410865	0.0415015		0.058695	0.00269335	0.00245976	0.134989	0
13502		842.316	157.934	421158		0.000410951	0.0415102		0.0587073	0.00269415	0.00246046	0.135002	0
13501		842.211	157.914	421105		0.000411036	0.0415188		0.0587194	0.00269492	0.00246114	0.135014	0
13500		842.105	157.895	421053		0.000411122	0.0415275		0.0587317	0.00269571	0.00246184	0.135027	0
13499		842	157.875	421000		0.000411208	0.0415362		0.058744	0.00269651	0.00246254	0.135039	0
13498		841.895	157.855	420947		0.000411293	0.0415447		0.0587561	0.00269728	0.00246322	0.135052	0
13497		841.789	157.836	420895		0.000411379	0.0415534		0.0587684	0.00269807	0.00246391	0.135065	0
13496		841.684	157.816	420842		0.000411465	0.0415621		0.0587807	0.00269886	0.00246461	0.135077	0
13495		841.579	157.796	420789		0.000411551	0.0415708		0.058793	0.00269965	0.0024653	0.13509	0
13494		841.474	157.776	420737		0.000411636	0.0415794		0.0588051	0.00270043	0.00246599	0.135103	0
13493		841.368	157.757	420684		0.000411722	0.0415881		0.0588174	0.00270122	0.00246668	0.135115	0
13492		841.263	157.737	420632		0.000411808	0.0415968		0.0588297	0.00270201	0.00246738	0.135128	0
13491		841.158	157.717	420579		0.000411894	0.0416055		0.058842	0.0027028	0.00246807	0.135141	0
13490		841.053	157.697	420526		0.00041198	0.0416141		0.0588543	0.00270359	0.00246877	0.135153	0
13489		840.947	157.678	420474		0.000412066	0.0416228		0.0588666	0.00270438	0.00246946	0.135166	0
13488		840.842	157.658	420421		0.000412152	0.0416315		0.0588789	0.00270517	0.00247016	0.135179	0
13487		840.737	157.638	420368		0.000412238	0.0416402		0.0588911	0.00270597	0.00247085	0.135191	0
13486		840.632	157.618	420316		0.000412324	0.0416489		0.0589034	0.00270676	0.00247155	0.135204	0
13485		840.526	157.599	420263		0.00041241	0.0416576		0.0589157	0.00270755	0.00247224	0.135217	0
13484		840.421	157.579	420211		0.000412496	0.0416663		0.058928	0.00270834	0.00247294	0.135229	0
13483		840.316	157.559	420158		0.000412582	0.0416749		0.0589403	0.00270913	0.00247363	0.135242	0
13482		840.211	157.539	420105		0.000412669	0.0416837		0.0589527	0.00270993	0.00247434	0.135255	0
13481		840.105	157.52	420053		0.000412755	0.0416924		0.058965	0.00271072	0.00247503	0.135268	0
13480		840	157.5	420000		0.000412841	0.0417011		0.0589773	0.00271151	0.00247573	0.13528	0
13479		839.895	157.48	419947		0.000412927	0.0417098		0.0589896	0.0027123	0.00247642	0.135293	0
13478		839.789	157.461	419895		0.000413014	0.0417186		0.059002	0.0027131	0.00247713	0.135306	0
13477		839.684	157.441	419842		0.0004131	0.0417273		0.0590143	0.00271389	0.00247782	0.135318	0
13476		839.579	157.421	419789		0.000413186	0.041736		0.0590266	0.00271468	0.00247851	0.135331	0
13475		839.474	157.401	419737		0.000413273	0.0417447		0.059039	0.00271548	0.00247922	0.135344	0
13474		839.368	157.382	419684		0.000413359	0.0417534		0.0590513	0.00271627	0.00247991	0.135356	0
13473		839.263	157.362	419632		0.000413445	0.0417621		0.0590636	0.00271706	0.00248061	0.135369	0
13472		839.158	157.342	419579		0.000413532	0.0417709		0.059076	0.00271787	0.00248131	0.135382	0
13471		839.053	157.322	419526		0.000413618	0.0417796		0.0590883	0.00271866	0.00248201	0.135394	0
13470		838.947	157.303	419474		0.000413705	0.0417884		0.0591007	0.00271946	0.00248271	0.135407	0
13469		838.842	157.283	419421		0.000413791	0.0417971		0.059113	0.00272025	0.00248341	0.13542	0
13468		838.737	157.263	419368		0.000413878	0.0418059		0.0591254	0.00272105	0.00248411	0.135433	0
13467		838.632	157.243	419316		0.000413965	0.0418146		0.0591379	0.00272185	0.00248482	0.135446	0
13466		838.526	157.224	419263		0.000414051	0.0418233		0.0591501	0.00272264	0.00248551	0.135458	0
13465		838.421	157.204	419211		0.000414138	0.0418321		0.0591626	0.00272344	0.00248622	0.135471	0
13464		838.316	157.184	419158		0.000414225	0.0418409		0.059175	0.00272425	0.00248692	0.135484	0
13463		838.211	157.164	419105		0.000414311	0.0418496		0.0591873	0.00272504	0.00248761	0.135496	0
13462		838.105	157.145	419053		0.000414398	0.0418584		0.0591997	0.00272584	0.00248832	0.135509	0
13461		838	157.125	419000		0.000414485	0.0418672		0.0592121	0.00272664	0.00248902	0.135522	0
13460		837.895	157.105	418947		0.000414572	0.041876		0.0592246	0.00272744	0.00248973	0.135535	0
13459		837.789	157.086	418895		0.000414659	0.0418847		0.059237	0.00272824	0.00249043	0.135548	0
13458		837.684	157.066	418842		0.000414745	0.0418934		0.0592493	0.00272903	0.00249113	0.13556	0
13457		837.579	157.046	418789		0.000414832	0.0419022		0.0592617	0.00272983	0.00249183	0.135573	0
13456		837.474	157.026	418737		0.000414919	0.041911		0.0592741	0.00273064	0.00249254	0.135586	0
13455		837.368	157.007	418684		0.000415006	0.0419198		0.0592866	0.00273144	0.00249324	0.135598	0
13454		837.263	156.987	418632		0.000415093	0.0419286		0.059299	0.00273224	0.00249395	0.135611	0
13453		837.158	156.967	418579		0.00041518	0.0419374		0.0593114	0.00273304	0.00249465	0.135624	0
13452		837.053	156.947	418526		0.000415267	0.0419462		0.0593239	0.00273384	0.00249535	0.135637	0
13451		836.947	156.928	418474		0.000415354	0.0419549		0.0593363	0.00273465	0.00249606	0.13565	0
13450		836.842	156.908	418421		0.000415441	0.0419637		0.0593487	0.00273545	0.00249676	0.135662	0
13449		836.737	156.888	418368		0.000415529	0.0419726		0.0593613	0.00273626	0.00249748	0.135675	0
13448		836.632	156.868	418316		0.000415616	0.0419814		0.0593737	0.00273706	0.00249818	0.135688	0
13447		836.526	156.849	418263		0.000415703	0.0419902		0.0593861	0.00273786	0.00249889	0.135701	0
13446		836.421	156.829	418211		0.00041579	0.041999		0.0593986	0.00273867	0.00249959	0.135713	0
13445		836.316	156.809	418158		0.000415877	0.0420078		0.059411	0.00273947	0.0025003	0.135726	0
13444		836.211	156.789	418105		0.000415965	0.0420167		0.0594236	0.00274028	0.00250101	0.135739	0
13443		836.105	156.77	418053		0.000416052	0.0420255		0.059436	0.00274108	0.00250172	0.135752	0
13442		836	156.75	418000		0.000416139	0.0420342		0.0594484	0.00274188	0.00250242	0.135765	0
13441		835.895	156.73	417947		0.000416227	0.0420431		0.059461	0.0027427	0.00250313	0.135778	0
13440		835.789	156.711	417895		0.000416314	0.0420519		0.0594734	0.0027435	0.00250384	0.13579	0
13439		835.684	156.691	417842		0.000416401	0.0420607		0.0594859	0.0027443	0.00250454	0.135803	0
13438		835.579	156.671	417789		0.000416489	0.0420696		0.0594984	0.00274512	0.00250526	0.135816	0
13437		835.474	156.651	417737		0.000416576	0.0420784		0.0595109	0.00274592	0.00250596	0.135829	0
13436		835.368	156.632	417684		0.000416664	0.0420873		0.0595234	0.00274673	0.00250668	0.135842	0
13435		835.263	156.612	417632		0.000416751	0.0420961		0.0595359	0.00274753	0.00250738	0.135854	0
13434		835.158	156.592	417579		0.000416839	0.0421049		0.0595484	0.00274835	0.00250809	0.135867	0
13433		835.053	156.572	417526		0.000416927	0.0421138		0.059561	0.00274916	0.00250881	0.13588	0
13432		834.947	156.553	417474		0.000417014	0.0421226		0.0595734	0.00274996	0.00250951	0.135893	0
13431		834.842	156.533	417421		0.000417102	0.0421315		0.059586	0.00275077	0.00251023	0.135906	0
13430		834.737	156.513	417368		0.00041719	0.0421404		0.0595986	0.00275159	0.00251094	0.135919	0
13429		834.632	156.493	417316		0.000417277	0.0421492		0.059611	0.00275239	0.00251165	0.135931	0
13428		834.526	156.474	417263		0.000417365	0.0421581		0.0596236	0.0027532	0.00251236	0.135944	0
13427		834.421	156.454	417211		0.000417453	0.042167		0.0596361	0.00275402	0.00251308	0.135957	0
13426		834.316	156.434	417158		0.000417541	0.0421759		0.0596487	0.00275483	0.00251379	0.13597	0
13425		834.211	156.414	417105		0.000417628	0.0421846		0.0596611	0.00275563	0.00251449	0.135983	0
13424		834.105	156.395	417053		0.000417716	0.0421935		0.0596737	0.00275644	0.00251521	0.135996	0
13423		834	156.375	417000		0.000417804	0.0422024		0.0596863	0.00275726	0.00251592	0.136008	0
13422		833.895	156.355	416947		0.000417892	0.0422113		0.0596989	0.00275807	0.00251664	0.136021	0
13421		833.789	156.336	416895		0.00041798	0.0422202		0.0597114	0.00275888	0.00251735	0.136034	0
13420		833.684	156.316	416842		0.000418068	0.0422291		0.059724	0.0027597	0.00251807	0.136047	0
13419		833.579	156.296	416789		0.000418156	0.042238		0.0597366	0.00276051	0.00251878	0.13606	0
13418		833.474	156.276	416737		0.000418244	0.0422469		0.0597491	0.00276132	0.00251949	0.136073	0
13417		833.368	156.257	416684		0.000418332	0.0422558		0.0597617	0.00276214	0.00252021	0.136086	0
13416		833.263	156.237	416632		0.00041842	0.0422646		0.0597743	0.00276295	0.00252092	0.136098	0
13415		833.158	156.217	416579		0.000418508	0.0422735		0.0597869	0.00276376	0.00252164	0.136111	0
13414		833.053	156.197	416526		0.000418597	0.0422825		0.0597996	0.00276459	0.00252236	0.136124	0
13413		832.947	156.178	416474		0.000418685	0.0422914		0.0598121	0.0027654	0.00252308	0.136137	0
13412		832.842	156.158	416421		0.000418773	0.0423003		0.0598247	0.00276622	0.00252379	0.13615	0
13411		832.737	156.138	416368		0.000418861	0.0423092		0.0598373	0.00276703	0.0025245	0.136163	0
13410		832.632	156.118	416316		0.00041895	0.0423182		0.05985	0.00276786	0.00252523	0.136176	0
13409		832.526	156.099	416263		0.000419038	0.0423271		0.0598626	0.00276867	0.00252594	0.136189	0
13408		832.421	156.079	416211		0.000419126	0.042336		0.0598751	0.00276948	0.00252666	0.136202	0
13407		832.316	156.059	416158		0.000419215	0.0423449		0.0598879	0.00277031	0.00252738	0.136215	0
13406		832.211	156.039	416105		0.000419303	0.0423538		0.0599004	0.00277112	0.00252809	0.136227	0
13405		832.105	156.02	416053		0.000419391	0.0423627		0.059913	0.00277193	0.00252881	0.13624	0
13404		832	156	416000		0.00041948	0.0423717		0.0599257	0.00277276	0.00252953	0.136253	0
13403		831.895	155.98	415947		0.000419568	0.0423806		0.0599383	0.00277357	0.00253025	0.136266	0
13402		831.789	155.961	415895		0.000419657	0.0423896		0.059951	0.0027744	0.00253097	0.136279	0
13401		831.684	155.941	415842		0.000419745	0.0423985		0.0599636	0.00277521	0.00253168	0.136292	0
13400		831.579	155.921	415789		0.000419834	0.0424075		0.0599763	0.00277603	0.00253241	0.136305	0
13399		831.474	155.901	415737		0.000419923	0.0424165		0.059989	0.00277686	0.00253313	0.136318	0
13398		831.368	155.882	415684		0.000420011	0.0424254		0.0600016	0.00277767	0.00253385	0.136331	0
13397		831.263	155.862	415632		0.0004201	0.0424343		0.0600143	0.0027785	0.00253457	0.136344	0
13396		831.158	155.842	415579		0.000420189	0.0424433		0.060027	0.00277932	0.0025353	0.136357	0
13395		831.053	155.822	415526		0.000420277	0.0424522		0.0600396	0.00278013	0.00253601	0.136369	0
13394		830.947	155.803	415474		0.000420366	0.0424612		0.0600523	0.00278096	0.00253673	0.136382	0
13393		830.842	155.783	415421		0.000420455	0.0424702		0.060065	0.00278179	0.00253746	0.136395	0
13392		830.737	155.763	415368		0.000420544	0.0424792		0.0600777	0.00278261	0.00253818	0.136408	0
13391		830.632	155.743	415316		0.000420633	0.0424882		0.0600904	0.00278344	0.00253891	0.136421	0
13390		830.526	155.724	415263		0.000420721	0.0424971		0.060103	0.00278425	0.00253962	0.136434	0
13389		830.421	155.704	415211		0.00042081	0.0425061		0.0601157	0.00278507	0.00254034	0.136447	0
13388		830.316	155.684	415158		0.000420899	0.0425151		0.0601284	0.0027859	0.00254107	0.13646	0
13387		830.211	155.664	415105		0.000420988	0.042524		0.0601411	0.00278672	0.00254179	0.136473	0
13386		830.105	155.645	415053		0.000421077	0.042533		0.0601539	0.00278755	0.00254252	0.136486	0
13385		830	155.625	415000		0.000421166	0.042542		0.0601666	0.00278837	0.00254324	0.136499	0
13384		829.895	155.605	414947		0.000421255	0.042551		0.0601793	0.0027892	0.00254396	0.136512	0
13383		829.789	155.586	414895		0.000421344	0.04256		0.060192	0.00279002	0.00254469	0.136525	0
13382		829.684	155.566	414842		0.000421434	0.0425691		0.0602049	0.00279086	0.00254542	0.136538	0
13381		829.579	155.546	414789		0.000421523	0.0425781		0.0602176	0.00279168	0.00254615	0.136551	0
13380		829.474	155.526	414737		0.000421612	0.0425871		0.0602303	0.00279251	0.00254687	0.136564	0
13379		829.368	155.507	414684		0.000421701	0.0425961		0.060243	0.00279333	0.0025476	0.136577	0
13378		829.263	155.487	414632		0.00042179	0.0426051		0.0602557	0.00279416	0.00254832	0.13659	0
13377		829.158	155.467	414579		0.00042188	0.0426141		0.0602686	0.002795	0.00254905	0.136603	0
13376		829.053	155.447	414526		0.000421969	0.0426231		0.0602813	0.00279582	0.00254978	0.136616	0
13375		828.947	155.428	414474		0.000422058	0.0426321		0.060294	0.00279664	0.0025505	0.136629	0
13374		828.842	155.408	414421		0.000422148	0.0426412		0.0603069	0.00279748	0.00255124	0.136642	0
13373		828.737	155.388	414368		0.000422237	0.0426502		0.0603196	0.00279831	0.00255196	0.136655	0
13372		828.632	155.368	414316		0.000422326	0.0426592		0.0603323	0.00279913	0.00255268	0.136668	0
13371		828.526	155.349	414263		0.000422416	0.0426683		0.0603451	0.00279997	0.00255342	0.136681	0
13370		828.421	155.329	414211		0.000422505	0.0426773		0.0603579	0.00280079	0.00255414	0.136694	0
13369		828.316	155.309	414158		0.000422595	0.0426864		0.0603707	0.00280163	0.00255488	0.136707	0
13368		828.211	155.289	414105		0.000422684	0.0426954		0.0603834	0.00280245	0.0025556	0.13672	0
13367		828.105	155.27	414053		0.000422774	0.0427044		0.0603963	0.00280329	0.00255633	0.136733	0
13366		828	155.25	414000		0.000422864	0.0427135		0.0604091	0.00280413	0.00255707	0.136746	0
13365		827.895	155.23	413947		0.000422953	0.0427225		0.0604219	0.00280495	0.00255779	0.136759	0
13364		827.789	155.211	413895		0.000423043	0.0427316		0.0604347	0.00280579	0.00255853	0.136772	0
13363		827.684	155.191	413842		0.000423133	0.0427407		0.0604476	0.00280663	0.00255926	0.136785	0
13362		827.579	155.171	413789		0.000423222	0.0427497		0.0604603	0.00280745	0.00255998	0.136798	0
13361		827.474	155.151	413737		0.000423312	0.0427588		0.0604731	0.00280829	0.00256072	0.136811	0
13360		827.368	155.132	413684		0.000423402	0.0427679		0.060486	0.00280912	0.00256145	0.136824	0
13359		827.263	155.112	413632		0.000423492	0.042777		0.0604989	0.00280996	0.00256219	0.136837	0
13358		827.158	155.092	413579		0.000423582	0.0427861		0.0605117	0.0028108	0.00256292	0.13685	0
13357		827.053	155.072	413526		0.000423671	0.0427951		0.0605244	0.00281162	0.00256364	0.136863	0
13356		826.947	155.053	413474		0.000423761	0.0428041		0.0605373	0.00281246	0.00256438	0.136876	0
13355		826.842	155.033	413421		0.000423851	0.0428132		0.0605501	0.00281329	0.00256511	0.136889	0
13354		826.737	155.013	413368		0.000423941	0.0428223		0.060563	0.00281413	0.00256584	0.136902	0
13353		826.632	154.993	413316		0.000424031	0.0428314		0.0605759	0.00281497	0.00256658	0.136915	0
13352		826.526	154.974	413263		0.000424121	0.0428405		0.0605887	0.0028158	0.00256731	0.136928	0
13351		826.421	154.954	413211		0.000424211	0.0428496		0.0606016	0.00281664	0.00256805	0.136941	0
13350		826.316	154.934	413158		0.000424301	0.0428587		0.0606144	0.00281748	0.00256878	0.136954	0
13349		826.211	154.914	413105		0.000424392	0.0428679		0.0606274	0.00281833	0.00256952	0.136968	0
13348		826.105	154.895	413053		0.000424482	0.042877		0.0606403	0.00281916	0.00257026	0.136981	0
13347		826	154.875	413000		0.000424572	0.0428861		0.0606531	0.00282	0.00257099	0.136994	0
13346		825.895	154.855	412947		0.000424662	0.0428952		0.060666	0.00282083	0.00257173	0.137007	0
13345		825.789	154.836	412895		0.000424752	0.0429042		0.0606789	0.00282167	0.00257246	0.13702	0
13344		825.684	154.816	412842		0.000424843	0.0429134		0.0606919	0.00282252	0.0025732	0.137033	0
13343		825.579	154.796	412789		0.000424933	0.0429225		0.0607047	0.00282336	0.00257394	0.137046	0
13342		825.474	154.776	412737		0.000425023	0.0429316		0.0607176	0.00282419	0.00257467	0.137059	0
13341		825.368	154.757	412684		0.000425114	0.0429408		0.0607306	0.00282504	0.00257542	0.137072	0
13340		825.263	154.737	412632		0.000425204	0.0429499		0.0607434	0.00282588	0.00257615	0.137085	0
13339		825.158	154.717	412579		0.000425294	0.042959		0.0607563	0.00282671	0.00257688	0.137098	0
13338		825.053	154.697	412526		0.000425385	0.0429682		0.0607693	0.00282756	0.00257763	0.137111	0
13337		824.947	154.678	412474		0.000425475	0.0429773		0.0607821	0.0028284	0.00257836	0.137124	0
13336		824.842	154.658	412421		0.000425566	0.0429865		0.0607951	0.00282925	0.0025791	0.137138	0
13335		824.737	154.638	412368		0.000425656	0.0429956		0.060808	0.00283008	0.00257984	0.13715	0
13334		824.632	154.618	412316		0.000425747	0.0430047		0.060821	0.00283093	0.00258058	0.137164	0
13333		824.526	154.599	412263		0.000425838	0.0430139		0.060834	0.00283178	0.00258133	0.137177	0
13332		824.421	154.579	412211		0.000425928	0.043023		0.0608469	0.00283261	0.00258206	0.13719	0
13331		824.316	154.559	412158		0.000426019	0.0430322		0.0608599	0.00283346	0.0025828	0.137203	0
13330		824.211	154.539	412105		0.00042611	0.0430414		0.0608729	0.00283431	0.00258355	0.137216	0
13329		824.105	154.52	412053		0.0004262	0.0430505		0.0608857	0.00283515	0.00258428	0.137229	0
13328		824	154.5	412000		0.000426291	0.0430597		0.0608987	0.002836	0.00258502	0.137242	0
13327		823.895	154.48	411947		0.000426382	0.0430689		0.0609117	0.00283684	0.00258577	0.137256	0
13326		823.789	154.461	411895		0.000426473	0.0430781		0.0609247	0.00283769	0.00258651	0.137269	0
13325		823.684	154.441	411842		0.000426564	0.0430873		0.0609377	0.00283854	0.00258726	0.137282	0
13324		823.579	154.421	411789		0.000426655	0.0430965		0.0609507	0.00283939	0.002588	0.137295	0
13323		823.474	154.401	411737		0.000426746	0.0431057		0.0609637	0.00284024	0.00258874	0.137308	0
13322		823.368	154.382	411684		0.000426836	0.0431147		0.0609766	0.00284107	0.00258947	0.137321	0
13321		823.263	154.362	411632		0.000426927	0.0431239		0.0609896	0.00284192	0.00259022	0.137334	0
13320		823.158	154.342	411579		0.000427018	0.0431331		0.0610026	0.00284277	0.00259096	0.137347	0
13319		823.053	154.322	411526		0.00042711	0.0431424		0.0610157	0.00284363	0.00259172	0.137361	0
13318		822.947	154.303	411474		0.000427201	0.0431516		0.0610287	0.00284448	0.00259246	0.137374	0
13317		822.842	154.283	411421		0.000427292	0.0431608		0.0610417	0.00284533	0.0025932	0.137387	0
13316		822.737	154.263	411368		0.000427383	0.04317		0.0610547	0.00284617	0.00259395	0.1374	0
13315		822.632	154.243	411316		0.000427474	0.0431792		0.0610677	0.00284702	0.00259469	0.137413	0
13314		822.526	154.224	411263		0.000427565	0.0431884		0.0610807	0.00284787	0.00259543	0.137426	0
13313		822.421	154.204	411211		0.000427656	0.0431976		0.0610937	0.00284872	0.00259618	0.137439	0
13312		822.316	154.184	411158		0.000427748	0.0432069		0.0611069	0.00284958	0.00259693	0.137453	0
13311		822.211	154.164	411105		0.000427839	0.0432161		0.0611199	0.00285043	0.00259768	0.137466	0
13310		822.105	154.145	411053		0.00042793	0.0432253		0.0611329	0.00285127	0.00259842	0.137479	0
13309		822	154.125	411000		0.000428022	0.0432345		0.061146	0.00285214	0.00259917	0.137492	0
13308		821.895	154.105	410947		0.000428113	0.0432437		0.061159	0.00285298	0.00259992	0.137505	0
13307		821.789	154.086	410895		0.000428205	0.043253		0.0611721	0.00285384	0.00260067	0.137519	0
13306		821.684	154.066	410842		0.000428296	0.0432622		0.0611851	0.00285469	0.00260141	0.137532	0
13305		821.579	154.046	410789		0.000428387	0.0432714		0.0611981	0.00285554	0.00260216	0.137545	0
13304		821.474	154.026	410737		0.000428479	0.0432807		0.0612113	0.0028564	0.00260291	0.137558	0
13303		821.368	154.007	410684		0.000428571	0.04329		0.0612244	0.00285726	0.00260367	0.137571	0
13302		821.263	153.987	410632		0.000428662	0.0432992		0.0612374	0.00285811	0.00260441	0.137585	0
13301		821.158	153.967	410579		0.000428754	0.0433085		0.0612506	0.00285897	0.00260516	0.137598	0
13300		821.053	153.947	410526		0.000428845	0.0433177		0.0612636	0.00285981	0.00260591	0.137611	0
13299		820.947	153.928	410474		0.000428937	0.043327		0.0612767	0.00286067	0.00260666	0.137624	0
13298		820.842	153.908	410421		0.000429029	0.0433363		0.0612899	0.00286153	0.00260741	0.137637	0
13297		820.737	153.888	410368		0.00042912	0.0433455		0.0613029	0.00286238	0.00260816	0.137651	0
13296		820.632	153.868	410316		0.000429212	0.0433547		0.061316	0.00286324	0.00260891	0.137664	0
13295		820.526	153.849	410263		0.000429304	0.043364		0.0613291	0.0028641	0.00260966	0.137677	0
13294		820.421	153.829	410211		0.000429396	0.0433733		0.0613423	0.00286496	0.00261042	0.13769	0
13293		820.316	153.809	410158		0.000429488	0.0433826		0.0613554	0.00286582	0.00261117	0.137704	0
13292		820.211	153.789	410105		0.00042958	0.0433919		0.0613686	0.00286668	0.00261193	0.137717	0
13291		820.105	153.77	410053		0.000429672	0.0434012		0.0613817	0.00286754	0.00261268	0.13773	0
13290		820	153.75	410000		0.000429764	0.0434105		0.0613949	0.0028684	0.00261343	0.137743	0
13289		819.895	153.73	409947		0.000429855	0.0434197		0.0614079	0.00286925	0.00261417	0.137756	0
13288		819.789	153.711	409895		0.000429948	0.0434291		0.0614211	0.00287012	0.00261494	0.13777	0
13287		819.684	153.691	409842		0.00043004	0.0434384		0.0614343	0.00287098	0.00261569	0.137783	0
13286		819.579	153.671	409789		0.000430132	0.0434477		0.0614474	0.00287184	0.00261645	0.137796	0
13285		819.474	153.651	409737		0.000430224	0.043457		0.0614606	0.0028727	0.0026172	0.137809	0
13284		819.368	153.632	409684		0.000430316	0.0434663		0.0614737	0.00287356	0.00261795	0.137823	0
13283		819.263	153.612	409632		0.000430408	0.0434756		0.0614869	0.00287442	0.00261871	0.137836	0
13282		819.158	153.592	409579		0.0004305	0.0434848		0.0615	0.00287528	0.00261946	0.137849	0
13281		819.053	153.572	409526		0.000430593	0.0434942		0.0615133	0.00287615	0.00262022	0.137863	0
13280		818.947	153.553	409474		0.000430685	0.0435035		0.0615264	0.00287701	0.00262098	0.137876	0
13279		818.842	153.533	409421		0.000430777	0.0435128		0.0615396	0.00287787	0.00262173	0.137889	0
13278		818.737	153.513	409368		0.000430869	0.0435221		0.0615527	0.00287873	0.00262248	0.137902	0
13277		818.632	153.493	409316		0.000430962	0.0435315		0.061566	0.0028796	0.00262325	0.137916	0
13276		818.526	153.474	409263		0.000431054	0.0435408		0.0615791	0.00288046	0.002624	0.137929	0
13275		818.421	153.454	409211		0.000431147	0.0435502		0.0615924	0.00288133	0.00262477	0.137942	0
13274		818.316	153.434	409158		0.000431239	0.0435595		0.0616056	0.00288219	0.00262552	0.137955	0
13273		818.211	153.414	409105		0.000431332	0.0435689		0.0616189	0.00288307	0.00262628	0.137969	0
13272		818.105	153.395	409053		0.000431424	0.0435782		0.061632	0.00288392	0.00262703	0.137982	0
13271		818	153.375	409000		0.000431517	0.0435876		0.0616453	0.0028848	0.0026278	0.137995	0
13270		817.895	153.355	408947		0.000431609	0.0435969		0.0616584	0.00288566	0.00262855	0.138008	0
13269		817.789	153.336	408895		0.000431702	0.0436063		0.0616717	0.00288653	0.00262932	0.138022	0
13268		817.684	153.316	408842		0.000431795	0.0436157		0.061685	0.0028874	0.00263008	0.138035	0
13267		817.579	153.296	408789		0.000431887	0.0436249		0.0616981	0.00288826	0.00263083	0.138048	0
13266		817.474	153.276	408737		0.00043198	0.0436343		0.0617114	0.00288913	0.0026316	0.138062	0
13265		817.368	153.257	408684		0.000432073	0.0436437		0.0617247	0.00289	0.00263236	0.138075	0
13264		817.263	153.237	408632		0.000432165	0.043653		0.0617379	0.00289086	0.00263311	0.138088	0
13263		817.158	153.217	408579		0.000432258	0.0436624		0.0617511	0.00289173	0.00263388	0.138102	0
13262		817.053	153.197	408526		0.000432351	0.0436718		0.0617644	0.0028926	0.00263464	0.138115	0
13261		816.947	153.178	408474		0.000432444	0.0436812		0.0617777	0.00289348	0.0026354	0.138128	0
13260		816.842	153.158	408421		0.000432537	0.0436906		0.061791	0.00289435	0.00263617	0.138142	0
13259		816.737	153.138	408368		0.00043263	0.0437		0.0618043	0.00289522	0.00263693	0.138155	0
13258		816.632	153.118	408316		0.000432723	0.0437094		0.0618176	0.00289609	0.00263769	0.138168	0
13257		816.526	153.099	408263		0.000432816	0.0437188		0.0618309	0.00289696	0.00263846	0.138182	0
13256		816.421	153.079	408211		0.000432909	0.0437282		0.0618441	0.00289783	0.00263922	0.138195	0
13255		816.316	153.059	408158		0.000433002	0.0437376		0.0618574	0.00289871	0.00263998	0.138208	0
13254		816.211	153.039	408105		0.000433095	0.043747		0.0618707	0.00289958	0.00264075	0.138221	0
13253		816.105	153.02	408053		0.000433188	0.0437564		0.061884	0.00290045	0.00264151	0.138235	0
13252		816	153	408000		0.000433281	0.0437658		0.0618973	0.00290132	0.00264227	0.138248	0
13251		815.895	152.98	407947		0.000433374	0.0437752		0.0619106	0.00290219	0.00264304	0.138261	0
13250		815.789	152.961	407895		0.000433468	0.0437846		0.061924	0.00290308	0.00264381	0.138275	0
13249		815.684	152.941	407842		0.000433561	0.043794		0.0619373	0.00290395	0.00264457	0.138288	0
13248		815.579	152.921	407789		0.000433654	0.0438034		0.0619506	0.00290482	0.00264534	0.138302	0
13247		815.474	152.901	407737		0.000433748	0.0438129		0.061964	0.0029057	0.00264611	0.138315	0
13246		815.368	152.882	407684		0.000433841	0.0438223		0.0619773	0.00290657	0.00264687	0.138328	0
13245		815.263	152.862	407632		0.000433934	0.0438317		0.0619906	0.00290744	0.00264764	0.138342	0
13244		815.158	152.842	407579		0.000434028	0.0438412		0.062004	0.00290833	0.00264841	0.138355	0
13243		815.053	152.822	407526		0.000434121	0.0438506		0.0620173	0.0029092	0.00264917	0.138368	0
13242		814.947	152.803	407474		0.000434215	0.0438601		0.0620307	0.00291008	0.00264995	0.138382	0
13241		814.842	152.783	407421		0.000434308	0.0438695		0.062044	0.00291095	0.00265071	0.138395	0
13240		814.737	152.763	407368		0.000434402	0.043879		0.0620574	0.00291184	0.00265148	0.138409	0
13239		814.632	152.743	407316		0.000434495	0.0438884		0.0620707	0.00291271	0.00265225	0.138422	0
13238		814.526	152.724	407263		0.000434589	0.0438979		0.0620841	0.00291359	0.00265302	0.138435	0
13237		814.421	152.704	407211		0.000434683	0.0439074		0.0620976	0.00291448	0.00265379	0.138449	0
13236		814.316	152.684	407158		0.000434776	0.0439168		0.0621109	0.00291535	0.00265456	0.138462	0
13235		814.211	152.664	407105		0.00043487	0.0439263		0.0621243	0.00291623	0.00265533	0.138475	0
13234		814.105	152.645	407053		0.000434964	0.0439358		0.0621377	0.00291711	0.0026561	0.138489	0
13233		814	152.625	407000		0.000435057	0.0439452		0.062151	0.00291798	0.00265687	0.138502	0
13232		813.895	152.605	406947		0.000435151	0.0439546		0.0621644	0.00291887	0.00265764	0.138516	0
13231		813.789	152.586	406895		0.000435245	0.0439641		0.0621779	0.00291975	0.00265841	0.138529	0
13230		813.684	152.566	406842		0.000435339	0.0439736		0.0621913	0.00292063	0.00265919	0.138542	0
13229		813.579	152.546	406789		0.000435433	0.0439831		0.0622047	0.00292152	0.00265996	0.138556	0
13228		813.474	152.526	406737		0.000435527	0.0439926		0.0622181	0.0029224	0.00266073	0.138569	0
13227		813.368	152.507	406684		0.000435621	0.0440021		0.0622316	0.00292328	0.00266151	0.138583	0
13226		813.263	152.487	406632		0.000435715	0.0440116		0.062245	0.00292417	0.00266228	0.138596	0
13225		813.158	152.467	406579		0.000435809	0.0440211		0.0622584	0.00292505	0.00266305	0.13861	0
13224		813.053	152.447	406526		0.000435903	0.0440306		0.0622719	0.00292593	0.00266383	0.138623	0
13223		812.947	152.428	406474		0.000435997	0.0440401		0.0622853	0.00292682	0.0026646	0.138636	0
13222		812.842	152.408	406421		0.000436091	0.0440496		0.0622987	0.0029277	0.00266537	0.13865	0
13221		812.737	152.388	406368		0.000436185	0.0440591		0.0623121	0.00292858	0.00266615	0.138663	0
13220		812.632	152.368	406316		0.000436279	0.0440686		0.0623256	0.00292947	0.00266692	0.138677	0
13219		812.526	152.349	406263		0.000436374	0.0440782		0.0623391	0.00293036	0.0026677	0.13869	0
13218		812.421	152.329	406211		0.000436468	0.0440877		0.0623526	0.00293124	0.00266848	0.138704	0
13217		812.316	152.309	406158		0.000436562	0.0440972		0.062366	0.00293213	0.00266925	0.138717	0
13216		812.211	152.289	406105		0.000436657	0.0441068		0.0623796	0.00293302	0.00267003	0.138731	0
13215		812.105	152.27	406053		0.000436751	0.0441163		0.062393	0.00293391	0.00267081	0.138744	0
13214		812	152.25	406000		0.000436845	0.0441258		0.0624064	0.00293479	0.00267158	0.138757	0
13213		811.895	152.23	405947		0.00043694	0.0441354		0.06242	0.00293568	0.00267236	0.138771	0
13212		811.789	152.211	405895		0.000437034	0.0441448		0.0624334	0.00293657	0.00267314	0.138784	0
13211		811.684	152.191	405842		0.000437129	0.0441544		0.062447	0.00293746	0.00267392	0.138798	0
13210		811.579	152.171	405789		0.000437223	0.0441639		0.0624604	0.00293835	0.00267469	0.138811	0
13209		811.474	152.151	405737		0.000437318	0.0441735		0.062474	0.00293924	0.00267548	0.138825	0
13208		811.368	152.132	405684		0.000437412	0.044183		0.0624874	0.00294012	0.00267625	0.138838	0
13207		811.263	152.112	405632		0.000437507	0.0441926		0.062501	0.00294102	0.00267703	0.138852	0
13206		811.158	152.092	405579		0.000437602	0.0442022		0.0625146	0.00294191	0.00267782	0.138865	0
13205		811.053	152.072	405526		0.000437696	0.0442117		0.062528	0.0029428	0.00267859	0.138879	0
13204		810.947	152.053	405474		0.000437791	0.0442213		0.0625416	0.00294369	0.00267937	0.138892	0
13203		810.842	152.033	405421		0.000437886	0.0442309		0.0625551	0.00294459	0.00268016	0.138906	0
13202		810.737	152.013	405368		0.000437981	0.0442405		0.0625687	0.00294548	0.00268094	0.138919	0
13201		810.632	151.993	405316		0.000438075	0.04425		0.0625821	0.00294636	0.00268171	0.138933	0
13200		810.526	151.974	405263		0.00043817	0.0442596		0.0625957	0.00294726	0.00268249	0.138946	0
13199		810.421	151.954	405211		0.000438265	0.0442692		0.0626093	0.00294816	0.00268328	0.13896	0
13198		810.316	151.934	405158		0.00043836	0.0442788		0.0626229	0.00294905	0.00268406	0.138973	0
13197		810.211	151.914	405105		0.000438455	0.0442884		0.0626364	0.00294995	0.00268484	0.138987	0
13196		810.105	151.895	405053		0.00043855	0.044298		0.06265	0.00295084	0.00268563	0.139	0
13195		810	151.875	405000		0.000438645	0.0443076		0.0626636	0.00295174	0.00268641	0.139014	0
13194		809.895	151.855	404947		0.00043874	0.0443172		0.0626771	0.00295263	0.00268719	0.139027	0
13193		809.789	151.836	404895		0.000438835	0.0443268		0.0626907	0.00295353	0.00268798	0.139041	0
13192		809.684	151.816	404842		0.00043893	0.0443364		0.0627043	0.00295442	0.00268876	0.139054	0
13191		809.579	151.796	404789		0.000439025	0.044346		0.0627179	0.00295532	0.00268954	0.139068	0
13190		809.474	151.776	404737		0.000439121	0.0443557		0.0627316	0.00295622	0.00269034	0.139081	0
13189		809.368	151.757	404684		0.000439216	0.0443653		0.0627451	0.00295712	0.00269112	0.139095	0
13188		809.263	151.737	404632		0.000439311	0.0443748		0.0627587	0.00295801	0.0026919	0.139108	0
13187		809.158	151.717	404579		0.000439406	0.0443844		0.0627723	0.00295891	0.00269269	0.139122	0
13186		809.053	151.697	404526		0.000439502	0.0443941		0.062786	0.00295981	0.00269348	0.139136	0
13185		808.947	151.678	404474		0.000439597	0.0444037		0.0627996	0.00296071	0.00269426	0.139149	0
13184		808.842	151.658	404421		0.000439692	0.0444133		0.0628131	0.0029616	0.00269505	0.139162	0
13183		808.737	151.638	404368		0.000439788	0.044423		0.0628269	0.00296251	0.00269584	0.139176	0
13182		808.632	151.618	404316		0.000439883	0.0444326		0.0628404	0.00296341	0.00269662	0.13919	0
13181		808.526	151.599	404263		0.000439979	0.0444423		0.0628541	0.00296431	0.00269742	0.139203	0
13180		808.421	151.579	404211		0.000440074	0.0444519		0.0628677	0.00296521	0.0026982	0.139217	0
13179		808.316	151.559	404158		0.00044017	0.0444616		0.0628814	0.00296612	0.00269899	0.13923	0
13178		808.211	151.539	404105		0.000440265	0.0444712		0.062895	0.00296701	0.00269977	0.139244	0
13177		808.105	151.52	404053		0.000440361	0.0444809		0.0629087	0.00296792	0.00270057	0.139257	0
13176		808	151.5	404000		0.000440457	0.0444906		0.0629224	0.00296882	0.00270136	0.139271	0
13175		807.895	151.48	403947		0.000440552	0.0445002		0.062936	0.00296972	0.00270214	0.139285	0
13174		807.789	151.461	403895		0.000440648	0.0445099		0.0629497	0.00297063	0.00270294	0.139298	0
13173		807.684	151.441	403842		0.000440744	0.0445196		0.0629634	0.00297153	0.00270373	0.139312	0
13172		807.579	151.421	403789		0.000440839	0.0445292		0.062977	0.00297243	0.00270451	0.139325	0
13171		807.474	151.401	403737		0.000440935	0.0445389		0.0629907	0.00297333	0.00270531	0.139339	0
13170		807.368	151.382	403684		0.000441031	0.0445486		0.0630044	0.00297424	0.0027061	0.139352	0
13169		807.263	151.362	403632		0.000441127	0.0445583		0.0630181	0.00297515	0.00270689	0.139366	0
13168		807.158	151.342	403579		0.000441223	0.044568		0.0630319	0.00297605	0.00270769	0.13938	0
13167		807.053	151.322	403526		0.000441319	0.0445777		0.0630456	0.00297696	0.00270848	0.139393	0
13166		806.947	151.303	403474		0.000441415	0.0445874		0.0630593	0.00297787	0.00270927	0.139407	0
13165		806.842	151.283	403421		0.000441511	0.0445971		0.063073	0.00297877	0.00271007	0.139421	0
13164		806.737	151.263	403368		0.000441607	0.0446068		0.0630867	0.00297968	0.00271086	0.139434	0
13163		806.632	151.243	403316		0.000441703	0.0446165		0.0631004	0.00298059	0.00271165	0.139448	0
13162		806.526	151.224	403263		0.000441799	0.0446262		0.0631141	0.00298149	0.00271245	0.139461	0
13161		806.421	151.204	403211		0.000441895	0.0446359		0.0631279	0.0029824	0.00271324	0.139475	0
13160		806.316	151.184	403158		0.000441991	0.0446456		0.0631416	0.00298331	0.00271403	0.139488	0
13159		806.211	151.164	403105		0.000442088	0.0446554		0.0631554	0.00298423	0.00271484	0.139502	0
13158		806.105	151.145	403053		0.000442184	0.0446651		0.0631691	0.00298513	0.00271563	0.139516	0
13157		806	151.125	403000		0.00044228	0.0446747		0.0631829	0.00298604	0.00271642	0.139529	0
13156		805.895	151.105	402947		0.000442376	0.0446844		0.0631966	0.00298695	0.00271721	0.139543	0
13155		805.789	151.086	402895		0.000442473	0.0446942		0.0632104	0.00298787	0.00271802	0.139557	0
13154		805.684	151.066	402842		0.000442569	0.0447039		0.0632241	0.00298877	0.00271881	0.13957	0
13153		805.579	151.046	402789		0.000442666	0.0447137		0.063238	0.00298969	0.00271961	0.139584	0
13152		805.474	151.026	402737		0.000442762	0.0447234		0.0632517	0.0029906	0.00272041	0.139598	0
13151		805.368	151.007	402684		0.000442858	0.0447331		0.0632654	0.0029915	0.0027212	0.139611	0
13150		805.263	150.987	402632		0.000442955	0.0447429		0.0632793	0.00299242	0.002722	0.139625	0
13149		805.158	150.967	402579		0.000443052	0.0447527		0.0632931	0.00299334	0.00272281	0.139639	0
13148		805.053	150.947	402526		0.000443148	0.0447624		0.0633069	0.00299425	0.0027236	0.139652	0
13147		804.947	150.928	402474		0.000443245	0.0447722		0.0633207	0.00299517	0.0027244	0.139666	0
13146		804.842	150.908	402421		0.000443341	0.0447819		0.0633344	0.00299607	0.00272519	0.139679	0
13145		804.737	150.888	402368		0.000443438	0.0447917		0.0633483	0.00299699	0.002726	0.139693	0
13144		804.632	150.868	402316		0.000443535	0.0448015		0.0633621	0.00299791	0.0027268	0.139707	0
13143		804.526	150.849	402263		0.000443632	0.0448113		0.063376	0.00299883	0.00272761	0.139721	0
13142		804.421	150.829	402211		0.000443728	0.044821		0.0633897	0.00299974	0.0027284	0.139734	0
13141		804.316	150.809	402158		0.000443825	0.0448308		0.0634036	0.00300066	0.0027292	0.139748	0
13140		804.211	150.789	402105		0.000443922	0.0448406		0.0634174	0.00300157	0.00273	0.139762	0
13139		804.105	150.77	402053		0.000444019	0.0448504		0.0634313	0.00300249	0.00273081	0.139775	0
13138		804	150.75	402000		0.000444116	0.0448602		0.0634451	0.00300341	0.00273161	0.139789	0
13137		803.895	150.73	401947		0.000444213	0.04487		0.063459	0.00300433	0.00273241	0.139803	0
13136		803.789	150.711	401895		0.00044431	0.0448798		0.0634729	0.00300525	0.00273322	0.139816	0
13135		803.684	150.691	401842		0.000444407	0.0448896		0.0634867	0.00300617	0.00273402	0.13983	0
13134		803.579	150.671	401789		0.000444504	0.0448994		0.0635006	0.00300709	0.00273482	0.139844	0
13133		803.474	150.651	401737		0.000444601	0.0449092		0.0635144	0.00300801	0.00273563	0.139857	0
13132		803.368	150.632	401684		0.000444698	0.044919		0.0635283	0.00300892	0.00273643	0.139871	0
13131		803.263	150.612	401632		0.000444795	0.0449288		0.0635421	0.00300984	0.00273723	0.139885	0
13130		803.158	150.592	401579		0.000444892	0.0449386		0.063556	0.00301076	0.00273803	0.139898	0
13129		803.053	150.572	401526		0.00044499	0.0449485		0.06357	0.00301169	0.00273885	0.139912	0
13128		802.947	150.553	401474		0.000445087	0.0449583		0.0635839	0.00301261	0.00273965	0.139926	0
13127		802.842	150.533	401421		0.000445184	0.0449681		0.0635977	0.00301353	0.00274045	0.13994	0
13126		802.737	150.513	401368		0.000445281	0.0449779		0.0636116	0.00301445	0.00274126	0.139953	0
13125		802.632	150.493	401316		0.000445379	0.0449878		0.0636256	0.00301538	0.00274207	0.139967	0
13124		802.526	150.474	401263		0.000445476	0.0449976		0.0636394	0.0030163	0.00274287	0.139981	0
13123		802.421	150.454	401211		0.000445574	0.0450075		0.0636534	0.00301723	0.00274369	0.139995	0
13122		802.316	150.434	401158		0.000445671	0.0450173		0.0636673	0.00301815	0.00274449	0.140008	0
13121		802.211	150.414	401105		0.000445769	0.0450272		0.0636813	0.00301908	0.0027453	0.140022	0
13120		802.105	150.395	401053		0.000445866	0.045037		0.0636951	0.00301999	0.0027461	0.140036	0
13119		802	150.375	401000		0.000445964	0.0450469		0.0637091	0.00302093	0.00274692	0.14005	0
13118		801.895	150.355	400947		0.000446061	0.0450567		0.063723	0.00302184	0.00274772	0.140063	0
13117		801.789	150.336	400895		0.000446159	0.0450666		0.063737	0.00302277	0.00274853	0.140077	0
13116		801.684	150.316	400842		0.000446257	0.0450765		0.063751	0.00302371	0.00274935	0.140091	0
13115		801.579	150.296	400789		0.000446354	0.0450863		0.0637649	0.00302462	0.00275015	0.140105	0
13114		801.474	150.276	400737		0.000446452	0.0450962		0.0637789	0.00302555	0.00275096	0.140118	0
13113		801.368	150.257	400684		0.00044655	0.0451061		0.0637929	0.00302648	0.00275178	0.140132	0
13112		801.263	150.237	400632		0.000446648	0.045116		0.0638069	0.00302742	0.00275259	0.140146	0
13111		801.158	150.217	400579		0.000446745	0.0451258		0.0638207	0.00302833	0.00275339	0.14016	0
13110		801.053	150.197	400526		0.000446843	0.0451357		0.0638347	0.00302926	0.0027542	0.140173	0
13109		800.947	150.178	400474		0.000446941	0.0451456		0.0638487	0.00303019	0.00275502	0.140187	0
13108		800.842	150.158	400421		0.000447039	0.0451555		0.0638627	0.00303112	0.00275583	0.140201	0
13107		800.737	150.138	400368		0.000447137	0.0451654		0.0638767	0.00303206	0.00275664	0.140215	0
13106		800.632	150.118	400316		0.000447235	0.0451753		0.0638907	0.00303299	0.00275746	0.140228	0
13105		800.526	150.099	400263		0.000447333	0.0451852		0.0639047	0.00303392	0.00275827	0.140242	0
13104		800.421	150.079	400211		0.000447431	0.0451951		0.0639187	0.00303485	0.00275908	0.140256	0
13103		800.316	150.059	400158		0.000447529	0.0452049		0.0639327	0.00303578	0.0027599	0.14027	0
13102		800.211	150.039	400105		0.000447627	0.0452148		0.0639467	0.00303671	0.00276071	0.140284	0
13101		800.105	150.02	400053		0.000447726	0.0452248		0.0639609	0.00303765	0.00276153	0.140298	0
13100		800	150	400000		0.000447824	0.0452347		0.0639749	0.00303858	0.00276235	0.140311	0
13099		799.895	149.98	399947		0.000447922	0.0452446		0.0639889	0.00303951	0.00276316	0.140325	0
13098		799.789	149.961	399895		0.00044802	0.0452545		0.0640029	0.00304044	0.00276397	0.140339	0
13097		799.684	149.941	399842		0.000448119	0.0452645		0.064017	0.00304138	0.0027648	0.140353	0
13096		799.579	149.921	399789		0.000448217	0.0452744		0.064031	0.00304231	0.00276561	0.140367	0
13095		799.474	149.901	399737		0.000448315	0.0452843		0.064045	0.00304324	0.00276642	0.14038	0
13094		799.368	149.882	399684		0.000448414	0.0452943		0.0640591	0.00304419	0.00276724	0.140394	0
13093		799.263	149.862	399632		0.000448512	0.0453042		0.0640731	0.00304512	0.00276806	0.140408	0
13092		799.158	149.842	399579		0.000448611	0.0453142		0.0640873	0.00304606	0.00276888	0.140422	0
13091		799.053	149.822	399526		0.000448709	0.0453241		0.0641013	0.00304699	0.00276969	0.140436	0
13090		798.947	149.803	399474		0.000448808	0.0453341		0.0641154	0.00304793	0.00277052	0.14045	0
13089		798.842	149.783	399421		0.000448907	0.0453441		0.0641296	0.00304888	0.00277134	0.140463	0
13088		798.737	149.763	399368		0.000449005	0.045354		0.0641436	0.00304981	0.00277215	0.140477	0
13087		798.632	149.743	399316		0.000449104	0.045364		0.0641577	0.00305075	0.00277298	0.140491	0
13086		798.526	149.724	399263		0.000449203	0.045374		0.0641719	0.00305169	0.0027738	0.140505	0
13085		798.421	149.704	399211		0.000449301	0.0453839		0.0641859	0.00305262	0.00277461	0.140519	0
13084		798.316	149.684	399158		0.0004494	0.0453939		0.0642	0.00305356	0.00277543	0.140533	0
13083		798.211	149.664	399105		0.000449499	0.0454039		0.0642141	0.00305451	0.00277626	0.140546	0
13082		798.105	149.645	399053		0.000449598	0.0454139		0.0642283	0.00305545	0.00277708	0.14056	0
13081		798	149.625	399000		0.000449697	0.0454239		0.0642424	0.00305639	0.0027779	0.140574	0
13080		797.895	149.605	398947		0.000449795	0.0454338		0.0642564	0.00305732	0.00277872	0.140588	0
13079		797.789	149.586	398895		0.000449894	0.0454438		0.0642706	0.00305826	0.00277954	0.140602	0
13078		797.684	149.566	398842		0.000449993	0.0454538		0.0642847	0.00305921	0.00278036	0.140616	0
13077		797.579	149.546	398789		0.000450092	0.0454638		0.0642989	0.00306015	0.00278118	0.14063	0
13076		797.474	149.526	398737		0.000450191	0.0454738		0.064313	0.00306109	0.00278201	0.140643	0
13075		797.368	149.507	398684		0.000450291	0.0454839		0.0643273	0.00306205	0.00278284	0.140657	0
13074		797.263	149.487	398632		0.00045039	0.0454939		0.0643414	0.00306299	0.00278367	0.140671	0
13073		797.158	149.467	398579		0.000450489	0.0455039		0.0643556	0.00306393	0.00278449	0.140685	0
13072		797.053	149.447	398526		0.000450588	0.0455139		0.0643697	0.00306487	0.00278531	0.140699	0
13071		796.947	149.428	398474		0.000450687	0.0455239		0.0643839	0.00306581	0.00278613	0.140713	0
13070		796.842	149.408	398421		0.000450786	0.0455339		0.064398	0.00306676	0.00278696	0.140727	0
13069		796.737	149.388	398368		0.000450886	0.045544		0.0644123	0.00306771	0.00278779	0.140741	0
13068		796.632	149.368	398316		0.000450985	0.045554		0.0644264	0.00306865	0.00278861	0.140755	0
13067		796.526	149.349	398263		0.000451084	0.045564		0.0644406	0.00306959	0.00278943	0.140768	0
13066		796.421	149.329	398211		0.000451184	0.0455741		0.0644549	0.00307055	0.00279027	0.140783	0
13065		796.316	149.309	398158		0.000451283	0.0455841		0.064469	0.00307149	0.00279109	0.140796	0
13064		796.211	149.289	398105		0.000451383	0.0455942		0.0644833	0.00307245	0.00279193	0.14081	0
13063		796.105	149.27	398053		0.000451482	0.0456042		0.0644974	0.00307339	0.00279275	0.140824	0
13062		796	149.25	398000		0.000451582	0.0456143		0.0645117	0.00307434	0.00279358	0.140838	0
13061		795.895	149.23	397947		0.000451681	0.0456243		0.0645259	0.00307528	0.0027944	0.140852	0
13060		795.789	149.211	397895		0.000451781	0.0456344		0.0645401	0.00307624	0.00279524	0.140866	0
13059		795.684	149.191	397842		0.000451881	0.0456445		0.0645544	0.00307719	0.00279607	0.14088	0
13058		795.579	149.171	397789		0.00045198	0.0456545		0.0645686	0.00307814	0.00279689	0.140894	0
13057		795.474	149.151	397737		0.00045208	0.0456646		0.0645829	0.00307909	0.00279773	0.140908	0
13056		795.368	149.132	397684		0.00045218	0.0456747		0.0645971	0.00308005	0.00279856	0.140922	0
13055		795.263	149.112	397632		0.00045228	0.0456848		0.0646114	0.003081	0.00279939	0.140936	0
13054		795.158	149.092	397579		0.000452379	0.0456948		0.0646256	0.00308194	0.00280021	0.14095	0
13053		795.053	149.072	397526		0.000452479	0.0457049		0.0646399	0.0030829	0.00280105	0.140964	0
13052		794.947	149.053	397474		0.000452579	0.0457151		0.0646541	0.00308385	0.00280188	0.140978	0
13051		794.842	149.033	397421		0.000452679	0.0457252		0.0646684	0.0030848	0.00280271	0.140992	0
13050		794.737	149.013	397368		0.000452779	0.0457353		0.0646827	0.00308576	0.00280355	0.141005	0
13049		794.632	148.993	397316		0.000452879	0.0457454		0.064697	0.00308671	0.00280438	0.141019	0
13048		794.526	148.974	397263		0.000452979	0.0457555		0.0647113	0.00308767	0.00280521	0.141033	0
13047		794.421	148.954	397211		0.000453079	0.0457656		0.0647256	0.00308862	0.00280605	0.141047	0
13046		794.316	148.934	397158		0.000453179	0.0457757		0.0647399	0.00308958	0.00280688	0.141061	0
13045		794.211	148.914	397105		0.000453279	0.0457858		0.0647541	0.00309053	0.00280771	0.141075	0
13044		794.105	148.895	397053		0.000453379	0.0457959		0.0647684	0.00309148	0.00280854	0.141089	0
13043		794	148.875	397000		0.00045348	0.0458061		0.0647829	0.00309245	0.00280939	0.141103	0
13042		793.895	148.855	396947		0.00045358	0.0458162		0.0647971	0.00309341	0.00281022	0.141117	0
13041		793.789	148.836	396895		0.00045368	0.0458263		0.0648114	0.00309436	0.00281105	0.141131	0
13040		793.684	148.816	396842		0.000453781	0.0458365		0.0648259	0.00309533	0.0028119	0.141145	0
13039		793.579	148.796	396789		0.000453881	0.0458466		0.0648401	0.00309628	0.00281273	0.141159	0
13038		793.474	148.776	396737		0.000453981	0.0458567		0.0648544	0.00309723	0.00281356	0.141173	0
13037		793.368	148.757	396684		0.000454082	0.0458669		0.0648689	0.0030982	0.00281441	0.141187	0
13036		793.263	148.737	396632		0.000454182	0.045877		0.0648831	0.00309915	0.00281524	0.141201	0
13035		793.158	148.717	396579		0.000454283	0.0458872		0.0648976	0.00310012	0.00281608	0.141215	0
13034		793.053	148.697	396526		0.000454383	0.0458973		0.0649119	0.00310107	0.00281692	0.141229	0
13033		792.947	148.678	396474		0.000454484	0.0459075		0.0649263	0.00310204	0.00281776	0.141243	0
13032		792.842	148.658	396421		0.000454584	0.0459176		0.0649406	0.00310299	0.00281859	0.141257	0
13031		792.737	148.638	396368		0.000454685	0.0459278		0.064955	0.00310396	0.00281944	0.141271	0
13030		792.632	148.618	396316		0.000454786	0.045938		0.0649694	0.00310493	0.00282028	0.141285	0
13029		792.526	148.599	396263		0.000454886	0.0459481		0.0649837	0.00310588	0.00282111	0.141299	0
13028		792.421	148.579	396211		0.000454987	0.0459583		0.0649981	0.00310685	0.00282195	0.141313	0
13027		792.316	148.559	396158		0.000455088	0.0459685		0.0650126	0.00310781	0.0028228	0.141327	0
13026		792.211	148.539	396105		0.000455189	0.0459787		0.065027	0.00310878	0.00282364	0.141342	0
13025		792.105	148.52	396053		0.00045529	0.0459889		0.0650414	0.00310975	0.00282448	0.141356	0
13024		792	148.5	396000		0.00045539	0.045999		0.0650557	0.0031107	0.00282532	0.141369	0
13023		791.895	148.48	395947		0.000455491	0.0460092		0.0650701	0.00311167	0.00282616	0.141384	0
13022		791.789	148.461	395895		0.000455592	0.0460194		0.0650846	0.00311263	0.002827	0.141398	0
13021		791.684	148.441	395842		0.000455693	0.0460296		0.065099	0.0031136	0.00282784	0.141412	0
13020		791.579	148.421	395789		0.000455794	0.0460398		0.0651134	0.00311457	0.00282869	0.141426	0
13019		791.474	148.401	395737		0.000455895	0.04605		0.0651279	0.00311553	0.00282953	0.14144	0
13018		791.368	148.382	395684		0.000455996	0.0460602		0.0651423	0.0031165	0.00283037	0.141454	0
13017		791.263	148.362	395632		0.000456098	0.0460705		0.0651569	0.00311748	0.00283123	0.141468	0
13016		791.158	148.342	395579		0.000456199	0.0460807		0.0651713	0.00311844	0.00283207	0.141482	0
13015		791.053	148.322	395526		0.0004563	0.0460909		0.0651857	0.00311941	0.00283291	0.141496	0
13014		790.947	148.303	395474		0.000456401	0.0461011		0.0652001	0.00312038	0.00283376	0.14151	0
13013		790.842	148.283	395421		0.000456502	0.0461113		0.0652146	0.00312134	0.0028346	0.141524	0
13012		790.737	148.263	395368		0.000456604	0.0461216		0.0652291	0.00312232	0.00283545	0.141538	0
13011		790.632	148.243	395316		0.000456705	0.0461318		0.0652436	0.00312329	0.0028363	0.141552	0
13010		790.526	148.224	395263		0.000456807	0.0461421		0.0652581	0.00312427	0.00283715	0.141567	0
13009		790.421	148.204	395211		0.000456908	0.0461523		0.0652726	0.00312523	0.00283799	0.141581	0
13008		790.316	148.184	395158		0.000457009	0.0461625		0.065287	0.0031262	0.00283883	0.141595	0
13007		790.211	148.164	395105		0.000457111	0.0461728		0.0653016	0.00312718	0.00283969	0.141609	0
13006		790.105	148.145	395053		0.000457212	0.046183		0.065316	0.00312814	0.00284053	0.141623	0
13005		790	148.125	395000		0.000457314	0.0461933		0.0653306	0.00312912	0.00284138	0.141637	0
13004		789.895	148.105	394947		0.000457416	0.0462036		0.0653451	0.0031301	0.00284224	0.141651	0
13003		789.789	148.086	394895		0.000457517	0.0462138		0.0653596	0.00313106	0.00284308	0.141665	0
13002		789.684	148.066	394842		0.000457619	0.0462241		0.0653741	0.00313204	0.00284393	0.141679	0
[truncated: 13,001 more rows]
